# Supplementary material for: Explicitly Correlated Double-Hybrid DFT: A Comprehensive Analysis of the Basis Set Convergence on the GMTKN55 Database
Source: J Chem Theory Comput. 2022 Sep 13;18(10):5978–91. doi: 10.1021/acs.jctc.2c00426 (PMC9558368; doi:10.1021/acs.jctc.2c00426)
Supplement: Supplementary file 2 — ct2c00426_si_002.zip [file ct2c00426_si_002.zip]

Archive with 386 entries (371 files):
- statistics/
- __MACOSX/._statistics
- statistics/.DS_Store
- __MACOSX/statistics/._.DS_Store
- statistics/B2GPPLYP-D3BJ/
- __MACOSX/statistics/._B2GPPLYP-D3BJ
- statistics/revDSDPBEP86D4/
- __MACOSX/statistics/._revDSDPBEP86D4
- statistics/B2GPPLYP-D3BJ/.DS_Store
- __MACOSX/statistics/B2GPPLYP-D3BJ/._.DS_Store
- statistics/B2GPPLYP-D3BJ/B2GPPLYP-D3BJ/
- __MACOSX/statistics/B2GPPLYP-D3BJ/._B2GPPLYP-D3BJ
- statistics/B2GPPLYP-D3BJ/B2GPPLYP-F12-D3BJ/
- __MACOSX/statistics/B2GPPLYP-D3BJ/._B2GPPLYP-F12-D3BJ
- statistics/revDSDPBEP86D4/revDSDPBEP86-F12-D4/
- __MACOSX/statistics/revDSDPBEP86D4/._revDSDPBEP86-F12-D4
- statistics/revDSDPBEP86D4/revDSDPBEP86D4/
- __MACOSX/statistics/revDSDPBEP86D4/._revDSDPBEP86D4
- statistics/B2GPPLYP-D3BJ/B2GPPLYP-D3BJ/stat_with_respect_GMT_REF/
- __MACOSX/statistics/B2GPPLYP-D3BJ/B2GPPLYP-D3BJ/._stat_with_respect_GMT_REF
- statistics/B2GPPLYP-D3BJ/B2GPPLYP-D3BJ/.DS_Store
- __MACOSX/statistics/B2GPPLYP-D3BJ/B2GPPLYP-D3BJ/._.DS_Store
- statistics/B2GPPLYP-D3BJ/B2GPPLYP-D3BJ/stat_with_respect_CBS_REF_excluding_HEAVY28_RG18_HAL59/
- __MACOSX/statistics/B2GPPLYP-D3BJ/B2GPPLYP-D3BJ/._stat_with_respect_CBS_REF_excluding_HEAVY28_RG18_HAL59
- statistics/B2GPPLYP-D3BJ/B2GPPLYP-D3BJ/stat_with_respect_GMT_REF_excluding_HEAVY28_RG18_HAL59/
- __MACOSX/statistics/B2GPPLYP-D3BJ/B2GPPLYP-D3BJ/._stat_with_respect_GMT_REF_excluding_HEAVY28_RG18_HAL59
- statistics/B2GPPLYP-D3BJ/B2GPPLYP-D3BJ/stat_with_respect_CBS_REF/
- __MACOSX/statistics/B2GPPLYP-D3BJ/B2GPPLYP-D3BJ/._stat_with_respect_CBS_REF
- statistics/B2GPPLYP-D3BJ/B2GPPLYP-F12-D3BJ/stat_with_respect_GMT_REF/
- __MACOSX/statistics/B2GPPLYP-D3BJ/B2GPPLYP-F12-D3BJ/._stat_with_respect_GMT_REF
- statistics/B2GPPLYP-D3BJ/B2GPPLYP-F12-D3BJ/stat_with_respect_CBS_REF_excluding_HEAVY28_RG18_HAL59/
- __MACOSX/statistics/B2GPPLYP-D3BJ/B2GPPLYP-F12-D3BJ/._stat_with_respect_CBS_REF_excluding_HEAVY28_RG18_HAL59
- statistics/B2GPPLYP-D3BJ/B2GPPLYP-F12-D3BJ/stat_with_respect_GMT_REF_excluding_HEAVY28_RG18_HAL59/
- __MACOSX/statistics/B2GPPLYP-D3BJ/B2GPPLYP-F12-D3BJ/._stat_with_respect_GMT_REF_excluding_HEAVY28_RG18_HAL59
- statistics/B2GPPLYP-D3BJ/B2GPPLYP-F12-D3BJ/stat_with_respect_CBS_REF/
- __MACOSX/statistics/B2GPPLYP-D3BJ/B2GPPLYP-F12-D3BJ/._stat_with_respect_CBS_REF
- statistics/revDSDPBEP86D4/revDSDPBEP86-F12-D4/revDSDPBEP86F12D4_VDTZ-F12.txt
- __MACOSX/statistics/revDSDPBEP86D4/revDSDPBEP86-F12-D4/._revDSDPBEP86F12D4_VDTZ-F12.txt
- statistics/revDSDPBEP86D4/revDSDPBEP86-F12-D4/revDSDPBEP86F12D4_VDTZ-F12_star.txt
- __MACOSX/statistics/revDSDPBEP86D4/revDSDPBEP86-F12-D4/._revDSDPBEP86F12D4_VDTZ-F12_star.txt
- statistics/revDSDPBEP86D4/revDSDPBEP86-F12-D4/revDSDPBEP86F12D4_VDZ-F12.txt
- __MACOSX/statistics/revDSDPBEP86D4/revDSDPBEP86-F12-D4/._revDSDPBEP86F12D4_VDZ-F12.txt
- statistics/revDSDPBEP86D4/revDSDPBEP86-F12-D4/revDSDPBEP86F12D4_VDZ-F12_star.txt
- __MACOSX/statistics/revDSDPBEP86D4/revDSDPBEP86-F12-D4/._revDSDPBEP86F12D4_VDZ-F12_star.txt
- statistics/revDSDPBEP86D4/revDSDPBEP86-F12-D4/revDSDPBEP86F12D4_VTZ_F12_star.txt
- __MACOSX/statistics/revDSDPBEP86D4/revDSDPBEP86-F12-D4/._revDSDPBEP86F12D4_VTZ_F12_star.txt
- statistics/revDSDPBEP86D4/revDSDPBEP86-F12-D4/revDSDPBEP86F12D4_VTZ_F12.txt
- __MACOSX/statistics/revDSDPBEP86D4/revDSDPBEP86-F12-D4/._revDSDPBEP86F12D4_VTZ_F12.txt
- statistics/revDSDPBEP86D4/revDSDPBEP86D4/revDSDPBEP86D4_VQZ.txt
- __MACOSX/statistics/revDSDPBEP86D4/revDSDPBEP86D4/._revDSDPBEP86D4_VQZ.txt
- statistics/revDSDPBEP86D4/revDSDPBEP86D4/revDSDPBEP86D4_VQZ_m.txt
- __MACOSX/statistics/revDSDPBEP86D4/revDSDPBEP86D4/._revDSDPBEP86D4_VQZ_m.txt
- statistics/revDSDPBEP86D4/revDSDPBEP86D4/revDSDPBEP86D4_V5Z_m.txt
- __MACOSX/statistics/revDSDPBEP86D4/revDSDPBEP86D4/._revDSDPBEP86D4_V5Z_m.txt
- statistics/revDSDPBEP86D4/revDSDPBEP86D4/revDSDPBEP86D4_V5Z.txt
- __MACOSX/statistics/revDSDPBEP86D4/revDSDPBEP86D4/._revDSDPBEP86D4_V5Z.txt
- statistics/revDSDPBEP86D4/revDSDPBEP86D4/revDSDPBEP86D4_VQ5Z_m.txt
- __MACOSX/statistics/revDSDPBEP86D4/revDSDPBEP86D4/._revDSDPBEP86D4_VQ5Z_m.txt
- statistics/revDSDPBEP86D4/revDSDPBEP86D4/revDSDPBEP86D4_V5Z_star.txt
- __MACOSX/statistics/revDSDPBEP86D4/revDSDPBEP86D4/._revDSDPBEP86D4_V5Z_star.txt
- statistics/revDSDPBEP86D4/revDSDPBEP86D4/revDSDPBEP86D4_VQ5Z.txt
- __MACOSX/statistics/revDSDPBEP86D4/revDSDPBEP86D4/._revDSDPBEP86D4_VQ5Z.txt
- statistics/revDSDPBEP86D4/revDSDPBEP86D4/revDSDPBEP86D4_VQ5Z_star.txt
- __MACOSX/statistics/revDSDPBEP86D4/revDSDPBEP86D4/._revDSDPBEP86D4_VQ5Z_star.txt
- statistics/revDSDPBEP86D4/revDSDPBEP86D4/revDSDPBEP86D4_VQZ_star.txt
- __MACOSX/statistics/revDSDPBEP86D4/revDSDPBEP86D4/._revDSDPBEP86D4_VQZ_star.txt
- statistics/B2GPPLYP-D3BJ/B2GPPLYP-D3BJ/stat_with_respect_GMT_REF/B2GPPLYP-D3BJ_def2-TZVPP.txt
- __MACOSX/statistics/B2GPPLYP-D3BJ/B2GPPLYP-D3BJ/stat_with_respect_GMT_REF/._B2GPPLYP-D3BJ_def2-TZVPP.txt
- statistics/B2GPPLYP-D3BJ/B2GPPLYP-D3BJ/stat_with_respect_GMT_REF/B2GPPLYP-D3BJ_VDZ_star.txt
- __MACOSX/statistics/B2GPPLYP-D3BJ/B2GPPLYP-D3BJ/stat_with_respect_GMT_REF/._B2GPPLYP-D3BJ_VDZ_star.txt
- statistics/B2GPPLYP-D3BJ/B2GPPLYP-D3BJ/stat_with_respect_GMT_REF/B2GPPLYP-D3BJ_def2-QZVPP_star.txt
- __MACOSX/statistics/B2GPPLYP-D3BJ/B2GPPLYP-D3BJ/stat_with_respect_GMT_REF/._B2GPPLYP-D3BJ_def2-QZVPP_star.txt
- statistics/B2GPPLYP-D3BJ/B2GPPLYP-D3BJ/stat_with_respect_GMT_REF/B2GPPLYP-D3BJ_VTQZ_star.txt
- __MACOSX/statistics/B2GPPLYP-D3BJ/B2GPPLYP-D3BJ/stat_with_respect_GMT_REF/._B2GPPLYP-D3BJ_VTQZ_star.txt
- statistics/B2GPPLYP-D3BJ/B2GPPLYP-D3BJ/stat_with_respect_GMT_REF/B2GPPLYP-D3BJ_VQZ_star.txt
- __MACOSX/statistics/B2GPPLYP-D3BJ/B2GPPLYP-D3BJ/stat_with_respect_GMT_REF/._B2GPPLYP-D3BJ_VQZ_star.txt
- statistics/B2GPPLYP-D3BJ/B2GPPLYP-D3BJ/stat_with_respect_GMT_REF/B2GPPLYP-D3BJ_V5Z_star.txt
- __MACOSX/statistics/B2GPPLYP-D3BJ/B2GPPLYP-D3BJ/stat_with_respect_GMT_REF/._B2GPPLYP-D3BJ_V5Z_star.txt
- statistics/B2GPPLYP-D3BJ/B2GPPLYP-D3BJ/stat_with_respect_GMT_REF/B2GPPLYP-D3BJ_VTQZ.txt
- __MACOSX/statistics/B2GPPLYP-D3BJ/B2GPPLYP-D3BJ/stat_with_respect_GMT_REF/._B2GPPLYP-D3BJ_VTQZ.txt
- statistics/B2GPPLYP-D3BJ/B2GPPLYP-D3BJ/stat_with_respect_GMT_REF/B2GPPLYP-D3BJ_VQ5Z_star.txt
- __MACOSX/statistics/B2GPPLYP-D3BJ/B2GPPLYP-D3BJ/stat_with_respect_GMT_REF/._B2GPPLYP-D3BJ_VQ5Z_star.txt
- statistics/B2GPPLYP-D3BJ/B2GPPLYP-D3BJ/stat_with_respect_GMT_REF/B2GPPLYP-D3BJ_def2-TZVPPD.txt
- __MACOSX/statistics/B2GPPLYP-D3BJ/B2GPPLYP-D3BJ/stat_with_respect_GMT_REF/._B2GPPLYP-D3BJ_def2-TZVPPD.txt
- statistics/B2GPPLYP-D3BJ/B2GPPLYP-D3BJ/stat_with_respect_GMT_REF/B2GPPLYP-D3BJ_def2-TQZVPP_star.txt
- __MACOSX/statistics/B2GPPLYP-D3BJ/B2GPPLYP-D3BJ/stat_with_respect_GMT_REF/._B2GPPLYP-D3BJ_def2-TQZVPP_star.txt
- statistics/B2GPPLYP-D3BJ/B2GPPLYP-D3BJ/stat_with_respect_GMT_REF/B2GPPLYP-D3BJ_VTQZ_m.txt
- __MACOSX/statistics/B2GPPLYP-D3BJ/B2GPPLYP-D3BJ/stat_with_respect_GMT_REF/._B2GPPLYP-D3BJ_VTQZ_m.txt
- statistics/B2GPPLYP-D3BJ/B2GPPLYP-D3BJ/stat_with_respect_GMT_REF/B2GPPLYP-D3BJ_VDZ_m.txt
- __MACOSX/statistics/B2GPPLYP-D3BJ/B2GPPLYP-D3BJ/stat_with_respect_GMT_REF/._B2GPPLYP-D3BJ_VDZ_m.txt
- statistics/B2GPPLYP-D3BJ/B2GPPLYP-D3BJ/stat_with_respect_GMT_REF/B2GPPLYP-D3BJ_VQZ.txt
- __MACOSX/statistics/B2GPPLYP-D3BJ/B2GPPLYP-D3BJ/stat_with_respect_GMT_REF/._B2GPPLYP-D3BJ_VQZ.txt
- statistics/B2GPPLYP-D3BJ/B2GPPLYP-D3BJ/stat_with_respect_GMT_REF/B2GPPLYP-D3BJ_def2-QZVPP_m.txt
- __MACOSX/statistics/B2GPPLYP-D3BJ/B2GPPLYP-D3BJ/stat_with_respect_GMT_REF/._B2GPPLYP-D3BJ_def2-QZVPP_m.txt
- statistics/B2GPPLYP-D3BJ/B2GPPLYP-D3BJ/stat_with_respect_GMT_REF/B2GPPLYP-D3BJ_VDZ.txt
- __MACOSX/statistics/B2GPPLYP-D3BJ/B2GPPLYP-D3BJ/stat_with_respect_GMT_REF/._B2GPPLYP-D3BJ_VDZ.txt
- statistics/B2GPPLYP-D3BJ/B2GPPLYP-D3BJ/stat_with_respect_GMT_REF/B2GPPLYP-D3BJ_VTZ_m.txt
- __MACOSX/statistics/B2GPPLYP-D3BJ/B2GPPLYP-D3BJ/stat_with_respect_GMT_REF/._B2GPPLYP-D3BJ_VTZ_m.txt
- statistics/B2GPPLYP-D3BJ/B2GPPLYP-D3BJ/stat_with_respect_GMT_REF/B2GPPLYP-D3BJ_def2-TQZVPP.txt
- __MACOSX/statistics/B2GPPLYP-D3BJ/B2GPPLYP-D3BJ/stat_with_respect_GMT_REF/._B2GPPLYP-D3BJ_def2-TQZVPP.txt
- statistics/B2GPPLYP-D3BJ/B2GPPLYP-D3BJ/stat_with_respect_GMT_REF/B2GPPLYP-D3BJ_V5Z_m.txt
- __MACOSX/statistics/B2GPPLYP-D3BJ/B2GPPLYP-D3BJ/stat_with_respect_GMT_REF/._B2GPPLYP-D3BJ_V5Z_m.txt
- statistics/B2GPPLYP-D3BJ/B2GPPLYP-D3BJ/stat_with_respect_GMT_REF/B2GPPLYP-D3BJ_VQZ_m.txt
- __MACOSX/statistics/B2GPPLYP-D3BJ/B2GPPLYP-D3BJ/stat_with_respect_GMT_REF/._B2GPPLYP-D3BJ_VQZ_m.txt
- statistics/B2GPPLYP-D3BJ/B2GPPLYP-D3BJ/stat_with_respect_GMT_REF/B2GPPLYP-D3BJ_def2-TZVPP_m.txt
- __MACOSX/statistics/B2GPPLYP-D3BJ/B2GPPLYP-D3BJ/stat_with_respect_GMT_REF/._B2GPPLYP-D3BJ_def2-TZVPP_m.txt
- statistics/B2GPPLYP-D3BJ/B2GPPLYP-D3BJ/stat_with_respect_GMT_REF/B2GPPLYP-D3BJ_def2-TQZVPPD.txt
- __MACOSX/statistics/B2GPPLYP-D3BJ/B2GPPLYP-D3BJ/stat_with_respect_GMT_REF/._B2GPPLYP-D3BJ_def2-TQZVPPD.txt
- statistics/B2GPPLYP-D3BJ/B2GPPLYP-D3BJ/stat_with_respect_GMT_REF/B2GPPLYP-D3BJ_def2-TQZVPP_m.txt
- __MACOSX/statistics/B2GPPLYP-D3BJ/B2GPPLYP-D3BJ/stat_with_respect_GMT_REF/._B2GPPLYP-D3BJ_def2-TQZVPP_m.txt
- statistics/B2GPPLYP-D3BJ/B2GPPLYP-D3BJ/stat_with_respect_GMT_REF/B2GPPLYP-D3BJ_VTZ.txt
- __MACOSX/statistics/B2GPPLYP-D3BJ/B2GPPLYP-D3BJ/stat_with_respect_GMT_REF/._B2GPPLYP-D3BJ_VTZ.txt
- statistics/B2GPPLYP-D3BJ/B2GPPLYP-D3BJ/stat_with_respect_GMT_REF/B2GPPLYP-D3BJ_def2-TZVPP_star.txt
- __MACOSX/statistics/B2GPPLYP-D3BJ/B2GPPLYP-D3BJ/stat_with_respect_GMT_REF/._B2GPPLYP-D3BJ_def2-TZVPP_star.txt
- statistics/B2GPPLYP-D3BJ/B2GPPLYP-D3BJ/stat_with_respect_GMT_REF/B2GPPLYP-D3BJ_VTZ_star.txt
- __MACOSX/statistics/B2GPPLYP-D3BJ/B2GPPLYP-D3BJ/stat_with_respect_GMT_REF/._B2GPPLYP-D3BJ_VTZ_star.txt
- statistics/B2GPPLYP-D3BJ/B2GPPLYP-D3BJ/stat_with_respect_GMT_REF/B2GPPLYP-D3BJ_VQ5Z_m.txt
- __MACOSX/statistics/B2GPPLYP-D3BJ/B2GPPLYP-D3BJ/stat_with_respect_GMT_REF/._B2GPPLYP-D3BJ_VQ5Z_m.txt
- statistics/B2GPPLYP-D3BJ/B2GPPLYP-D3BJ/stat_with_respect_GMT_REF/B2GPPLYP-D3BJ_VDZ-F12_NOf12.txt
- __MACOSX/statistics/B2GPPLYP-D3BJ/B2GPPLYP-D3BJ/stat_with_respect_GMT_REF/._B2GPPLYP-D3BJ_VDZ-F12_NOf12.txt
- statistics/B2GPPLYP-D3BJ/B2GPPLYP-D3BJ/stat_with_respect_GMT_REF/B2GPPLYP-D3BJ_def2-QZVPPD.txt
- __MACOSX/statistics/B2GPPLYP-D3BJ/B2GPPLYP-D3BJ/stat_with_respect_GMT_REF/._B2GPPLYP-D3BJ_def2-QZVPPD.txt
- statistics/B2GPPLYP-D3BJ/B2GPPLYP-D3BJ/stat_with_respect_GMT_REF/B2GPPLYP-D3BJ_def2-QZVPP.txt
- __MACOSX/statistics/B2GPPLYP-D3BJ/B2GPPLYP-D3BJ/stat_with_respect_GMT_REF/._B2GPPLYP-D3BJ_def2-QZVPP.txt
- statistics/B2GPPLYP-D3BJ/B2GPPLYP-D3BJ/stat_with_respect_CBS_REF_excluding_HEAVY28_RG18_HAL59/B2GPPLYP-D3BJ_def2-TZVPP.txt
- __MACOSX/statistics/B2GPPLYP-D3BJ/B2GPPLYP-D3BJ/stat_with_respect_CBS_REF_excluding_HEAVY28_RG18_HAL59/._B2GPPLYP-D3BJ_def2-TZVPP.txt
- statistics/B2GPPLYP-D3BJ/B2GPPLYP-D3BJ/stat_with_respect_CBS_REF_excluding_HEAVY28_RG18_HAL59/B2GPPLYP-D3BJ_VDZ_star.txt
- __MACOSX/statistics/B2GPPLYP-D3BJ/B2GPPLYP-D3BJ/stat_with_respect_CBS_REF_excluding_HEAVY28_RG18_HAL59/._B2GPPLYP-D3BJ_VDZ_star.txt
- statistics/B2GPPLYP-D3BJ/B2GPPLYP-D3BJ/stat_with_respect_CBS_REF_excluding_HEAVY28_RG18_HAL59/B2GPPLYP-D3BJ_def2-QZVPP_star.txt
- __MACOSX/statistics/B2GPPLYP-D3BJ/B2GPPLYP-D3BJ/stat_with_respect_CBS_REF_excluding_HEAVY28_RG18_HAL59/._B2GPPLYP-D3BJ_def2-QZVPP_star.txt
- statistics/B2GPPLYP-D3BJ/B2GPPLYP-D3BJ/stat_with_respect_CBS_REF_excluding_HEAVY28_RG18_HAL59/B2GPPLYP-D3BJ_VTQZ_star.txt
- __MACOSX/statistics/B2GPPLYP-D3BJ/B2GPPLYP-D3BJ/stat_with_respect_CBS_REF_excluding_HEAVY28_RG18_HAL59/._B2GPPLYP-D3BJ_VTQZ_star.txt
- statistics/B2GPPLYP-D3BJ/B2GPPLYP-D3BJ/stat_with_respect_CBS_REF_excluding_HEAVY28_RG18_HAL59/B2GPPLYP-D3BJ_VQZ_star.txt
- __MACOSX/statistics/B2GPPLYP-D3BJ/B2GPPLYP-D3BJ/stat_with_respect_CBS_REF_excluding_HEAVY28_RG18_HAL59/._B2GPPLYP-D3BJ_VQZ_star.txt
- statistics/B2GPPLYP-D3BJ/B2GPPLYP-D3BJ/stat_with_respect_CBS_REF_excluding_HEAVY28_RG18_HAL59/B2GPPLYP-D3BJ_V5Z_star.txt
- __MACOSX/statistics/B2GPPLYP-D3BJ/B2GPPLYP-D3BJ/stat_with_respect_CBS_REF_excluding_HEAVY28_RG18_HAL59/._B2GPPLYP-D3BJ_V5Z_star.txt
- statistics/B2GPPLYP-D3BJ/B2GPPLYP-D3BJ/stat_with_respect_CBS_REF_excluding_HEAVY28_RG18_HAL59/B2GPPLYP-D3BJ_VTQZ.txt
- __MACOSX/statistics/B2GPPLYP-D3BJ/B2GPPLYP-D3BJ/stat_with_respect_CBS_REF_excluding_HEAVY28_RG18_HAL59/._B2GPPLYP-D3BJ_VTQZ.txt
- statistics/B2GPPLYP-D3BJ/B2GPPLYP-D3BJ/stat_with_respect_CBS_REF_excluding_HEAVY28_RG18_HAL59/.DS_Store
- __MACOSX/statistics/B2GPPLYP-D3BJ/B2GPPLYP-D3BJ/stat_with_respect_CBS_REF_excluding_HEAVY28_RG18_HAL59/._.DS_Store
- statistics/B2GPPLYP-D3BJ/B2GPPLYP-D3BJ/stat_with_respect_CBS_REF_excluding_HEAVY28_RG18_HAL59/B2GPPLYP-D3BJ_VQ5Z_star.txt
- __MACOSX/statistics/B2GPPLYP-D3BJ/B2GPPLYP-D3BJ/stat_with_respect_CBS_REF_excluding_HEAVY28_RG18_HAL59/._B2GPPLYP-D3BJ_VQ5Z_star.txt
- statistics/B2GPPLYP-D3BJ/B2GPPLYP-D3BJ/stat_with_respect_CBS_REF_excluding_HEAVY28_RG18_HAL59/B2GPPLYP-D3BJ_def2-TZVPPD.txt
- __MACOSX/statistics/B2GPPLYP-D3BJ/B2GPPLYP-D3BJ/stat_with_respect_CBS_REF_excluding_HEAVY28_RG18_HAL59/._B2GPPLYP-D3BJ_def2-TZVPPD.txt
- statistics/B2GPPLYP-D3BJ/B2GPPLYP-D3BJ/stat_with_respect_CBS_REF_excluding_HEAVY28_RG18_HAL59/B2GPPLYP-D3BJ_def2-TQZVPP_star.txt
- __MACOSX/statistics/B2GPPLYP-D3BJ/B2GPPLYP-D3BJ/stat_with_respect_CBS_REF_excluding_HEAVY28_RG18_HAL59/._B2GPPLYP-D3BJ_def2-TQZVPP_star.txt
- statistics/B2GPPLYP-D3BJ/B2GPPLYP-D3BJ/stat_with_respect_CBS_REF_excluding_HEAVY28_RG18_HAL59/B2GPPLYP-D3BJ_VTQZ_m.txt
- __MACOSX/statistics/B2GPPLYP-D3BJ/B2GPPLYP-D3BJ/stat_with_respect_CBS_REF_excluding_HEAVY28_RG18_HAL59/._B2GPPLYP-D3BJ_VTQZ_m.txt
- statistics/B2GPPLYP-D3BJ/B2GPPLYP-D3BJ/stat_with_respect_CBS_REF_excluding_HEAVY28_RG18_HAL59/B2GPPLYP-D3BJ_VDZ_m.txt
- __MACOSX/statistics/B2GPPLYP-D3BJ/B2GPPLYP-D3BJ/stat_with_respect_CBS_REF_excluding_HEAVY28_RG18_HAL59/._B2GPPLYP-D3BJ_VDZ_m.txt
- statistics/B2GPPLYP-D3BJ/B2GPPLYP-D3BJ/stat_with_respect_CBS_REF_excluding_HEAVY28_RG18_HAL59/B2GPPLYP-D3BJ_VQZ.txt
- __MACOSX/statistics/B2GPPLYP-D3BJ/B2GPPLYP-D3BJ/stat_with_respect_CBS_REF_excluding_HEAVY28_RG18_HAL59/._B2GPPLYP-D3BJ_VQZ.txt
- statistics/B2GPPLYP-D3BJ/B2GPPLYP-D3BJ/stat_with_respect_CBS_REF_excluding_HEAVY28_RG18_HAL59/B2GPPLYP-D3BJ_def2-QZVPP_m.txt
- __MACOSX/statistics/B2GPPLYP-D3BJ/B2GPPLYP-D3BJ/stat_with_respect_CBS_REF_excluding_HEAVY28_RG18_HAL59/._B2GPPLYP-D3BJ_def2-QZVPP_m.txt
- statistics/B2GPPLYP-D3BJ/B2GPPLYP-D3BJ/stat_with_respect_CBS_REF_excluding_HEAVY28_RG18_HAL59/B2GPPLYP-D3BJ_VDZ.txt
- __MACOSX/statistics/B2GPPLYP-D3BJ/B2GPPLYP-D3BJ/stat_with_respect_CBS_REF_excluding_HEAVY28_RG18_HAL59/._B2GPPLYP-D3BJ_VDZ.txt
- statistics/B2GPPLYP-D3BJ/B2GPPLYP-D3BJ/stat_with_respect_CBS_REF_excluding_HEAVY28_RG18_HAL59/B2GPPLYP-D3BJ_VTZ_m.txt
- __MACOSX/statistics/B2GPPLYP-D3BJ/B2GPPLYP-D3BJ/stat_with_respect_CBS_REF_excluding_HEAVY28_RG18_HAL59/._B2GPPLYP-D3BJ_VTZ_m.txt
- statistics/B2GPPLYP-D3BJ/B2GPPLYP-D3BJ/stat_with_respect_CBS_REF_excluding_HEAVY28_RG18_HAL59/B2GPPLYP-D3BJ_def2-TQZVPP.txt
- __MACOSX/statistics/B2GPPLYP-D3BJ/B2GPPLYP-D3BJ/stat_with_respect_CBS_REF_excluding_HEAVY28_RG18_HAL59/._B2GPPLYP-D3BJ_def2-TQZVPP.txt
- statistics/B2GPPLYP-D3BJ/B2GPPLYP-D3BJ/stat_with_respect_CBS_REF_excluding_HEAVY28_RG18_HAL59/B2GPPLYP-D3BJ_V5Z_m.txt
- __MACOSX/statistics/B2GPPLYP-D3BJ/B2GPPLYP-D3BJ/stat_with_respect_CBS_REF_excluding_HEAVY28_RG18_HAL59/._B2GPPLYP-D3BJ_V5Z_m.txt
- statistics/B2GPPLYP-D3BJ/B2GPPLYP-D3BJ/stat_with_respect_CBS_REF_excluding_HEAVY28_RG18_HAL59/B2GPPLYP-D3BJ_VQZ_m.txt
- __MACOSX/statistics/B2GPPLYP-D3BJ/B2GPPLYP-D3BJ/stat_with_respect_CBS_REF_excluding_HEAVY28_RG18_HAL59/._B2GPPLYP-D3BJ_VQZ_m.txt
- statistics/B2GPPLYP-D3BJ/B2GPPLYP-D3BJ/stat_with_respect_CBS_REF_excluding_HEAVY28_RG18_HAL59/B2GPPLYP-D3BJ_def2-TZVPP_m.txt
- __MACOSX/statistics/B2GPPLYP-D3BJ/B2GPPLYP-D3BJ/stat_with_respect_CBS_REF_excluding_HEAVY28_RG18_HAL59/._B2GPPLYP-D3BJ_def2-TZVPP_m.txt
- statistics/B2GPPLYP-D3BJ/B2GPPLYP-D3BJ/stat_with_respect_CBS_REF_excluding_HEAVY28_RG18_HAL59/B2GPPLYP-D3BJ_def2-TQZVPPD.txt
- __MACOSX/statistics/B2GPPLYP-D3BJ/B2GPPLYP-D3BJ/stat_with_respect_CBS_REF_excluding_HEAVY28_RG18_HAL59/._B2GPPLYP-D3BJ_def2-TQZVPPD.txt
- statistics/B2GPPLYP-D3BJ/B2GPPLYP-D3BJ/stat_with_respect_CBS_REF_excluding_HEAVY28_RG18_HAL59/B2GPPLYP-D3BJ_def2-TQZVPP_m.txt
- __MACOSX/statistics/B2GPPLYP-D3BJ/B2GPPLYP-D3BJ/stat_with_respect_CBS_REF_excluding_HEAVY28_RG18_HAL59/._B2GPPLYP-D3BJ_def2-TQZVPP_m.txt
- statistics/B2GPPLYP-D3BJ/B2GPPLYP-D3BJ/stat_with_respect_CBS_REF_excluding_HEAVY28_RG18_HAL59/B2GPPLYP-D3BJ_VTZ.txt
- __MACOSX/statistics/B2GPPLYP-D3BJ/B2GPPLYP-D3BJ/stat_with_respect_CBS_REF_excluding_HEAVY28_RG18_HAL59/._B2GPPLYP-D3BJ_VTZ.txt
- statistics/B2GPPLYP-D3BJ/B2GPPLYP-D3BJ/stat_with_respect_CBS_REF_excluding_HEAVY28_RG18_HAL59/B2GPPLYP-D3BJ_def2-TZVPP_star.txt
- __MACOSX/statistics/B2GPPLYP-D3BJ/B2GPPLYP-D3BJ/stat_with_respect_CBS_REF_excluding_HEAVY28_RG18_HAL59/._B2GPPLYP-D3BJ_def2-TZVPP_star.txt
- statistics/B2GPPLYP-D3BJ/B2GPPLYP-D3BJ/stat_with_respect_CBS_REF_excluding_HEAVY28_RG18_HAL59/B2GPPLYP-D3BJ_VTZ_star.txt
- __MACOSX/statistics/B2GPPLYP-D3BJ/B2GPPLYP-D3BJ/stat_with_respect_CBS_REF_excluding_HEAVY28_RG18_HAL59/._B2GPPLYP-D3BJ_VTZ_star.txt
- statistics/B2GPPLYP-D3BJ/B2GPPLYP-D3BJ/stat_with_respect_CBS_REF_excluding_HEAVY28_RG18_HAL59/B2GPPLYP-D3BJ_VQ5Z_m.txt
- __MACOSX/statistics/B2GPPLYP-D3BJ/B2GPPLYP-D3BJ/stat_with_respect_CBS_REF_excluding_HEAVY28_RG18_HAL59/._B2GPPLYP-D3BJ_VQ5Z_m.txt
- statistics/B2GPPLYP-D3BJ/B2GPPLYP-D3BJ/stat_with_respect_CBS_REF_excluding_HEAVY28_RG18_HAL59/B2GPPLYP-D3BJ_def2-QZVPPD.txt
- __MACOSX/statistics/B2GPPLYP-D3BJ/B2GPPLYP-D3BJ/stat_with_respect_CBS_REF_excluding_HEAVY28_RG18_HAL59/._B2GPPLYP-D3BJ_def2-QZVPPD.txt
- statistics/B2GPPLYP-D3BJ/B2GPPLYP-D3BJ/stat_with_respect_CBS_REF_excluding_HEAVY28_RG18_HAL59/B2GPPLYP-D3BJ_def2-QZVPP.txt
- __MACOSX/statistics/B2GPPLYP-D3BJ/B2GPPLYP-D3BJ/stat_with_respect_CBS_REF_excluding_HEAVY28_RG18_HAL59/._B2GPPLYP-D3BJ_def2-QZVPP.txt
- statistics/B2GPPLYP-D3BJ/B2GPPLYP-D3BJ/stat_with_respect_GMT_REF_excluding_HEAVY28_RG18_HAL59/B2GPPLYP-D3BJ_def2-TZVPP.txt
- __MACOSX/statistics/B2GPPLYP-D3BJ/B2GPPLYP-D3BJ/stat_with_respect_GMT_REF_excluding_HEAVY28_RG18_HAL59/._B2GPPLYP-D3BJ_def2-TZVPP.txt
- statistics/B2GPPLYP-D3BJ/B2GPPLYP-D3BJ/stat_with_respect_GMT_REF_excluding_HEAVY28_RG18_HAL59/B2GPPLYP-D3BJ_VDZ_star.txt
- __MACOSX/statistics/B2GPPLYP-D3BJ/B2GPPLYP-D3BJ/stat_with_respect_GMT_REF_excluding_HEAVY28_RG18_HAL59/._B2GPPLYP-D3BJ_VDZ_star.txt
- statistics/B2GPPLYP-D3BJ/B2GPPLYP-D3BJ/stat_with_respect_GMT_REF_excluding_HEAVY28_RG18_HAL59/B2GPPLYP-D3BJ_def2-QZVPP_star.txt
- __MACOSX/statistics/B2GPPLYP-D3BJ/B2GPPLYP-D3BJ/stat_with_respect_GMT_REF_excluding_HEAVY28_RG18_HAL59/._B2GPPLYP-D3BJ_def2-QZVPP_star.txt
- statistics/B2GPPLYP-D3BJ/B2GPPLYP-D3BJ/stat_with_respect_GMT_REF_excluding_HEAVY28_RG18_HAL59/B2GPPLYP-D3BJ_VTQZ_star.txt
- __MACOSX/statistics/B2GPPLYP-D3BJ/B2GPPLYP-D3BJ/stat_with_respect_GMT_REF_excluding_HEAVY28_RG18_HAL59/._B2GPPLYP-D3BJ_VTQZ_star.txt
- statistics/B2GPPLYP-D3BJ/B2GPPLYP-D3BJ/stat_with_respect_GMT_REF_excluding_HEAVY28_RG18_HAL59/B2GPPLYP-D3BJ_VQZ_star.txt
- __MACOSX/statistics/B2GPPLYP-D3BJ/B2GPPLYP-D3BJ/stat_with_respect_GMT_REF_excluding_HEAVY28_RG18_HAL59/._B2GPPLYP-D3BJ_VQZ_star.txt
- statistics/B2GPPLYP-D3BJ/B2GPPLYP-D3BJ/stat_with_respect_GMT_REF_excluding_HEAVY28_RG18_HAL59/B2GPPLYP-D3BJ_V5Z_star.txt
- __MACOSX/statistics/B2GPPLYP-D3BJ/B2GPPLYP-D3BJ/stat_with_respect_GMT_REF_excluding_HEAVY28_RG18_HAL59/._B2GPPLYP-D3BJ_V5Z_star.txt
- statistics/B2GPPLYP-D3BJ/B2GPPLYP-D3BJ/stat_with_respect_GMT_REF_excluding_HEAVY28_RG18_HAL59/B2GPPLYP-D3BJ_VTQZ.txt
- __MACOSX/statistics/B2GPPLYP-D3BJ/B2GPPLYP-D3BJ/stat_with_respect_GMT_REF_excluding_HEAVY28_RG18_HAL59/._B2GPPLYP-D3BJ_VTQZ.txt
- statistics/B2GPPLYP-D3BJ/B2GPPLYP-D3BJ/stat_with_respect_GMT_REF_excluding_HEAVY28_RG18_HAL59/.DS_Store
- __MACOSX/statistics/B2GPPLYP-D3BJ/B2GPPLYP-D3BJ/stat_with_respect_GMT_REF_excluding_HEAVY28_RG18_HAL59/._.DS_Store
- statistics/B2GPPLYP-D3BJ/B2GPPLYP-D3BJ/stat_with_respect_GMT_REF_excluding_HEAVY28_RG18_HAL59/B2GPPLYP-D3BJ_VQ5Z_star.txt
- __MACOSX/statistics/B2GPPLYP-D3BJ/B2GPPLYP-D3BJ/stat_with_respect_GMT_REF_excluding_HEAVY28_RG18_HAL59/._B2GPPLYP-D3BJ_VQ5Z_star.txt
- statistics/B2GPPLYP-D3BJ/B2GPPLYP-D3BJ/stat_with_respect_GMT_REF_excluding_HEAVY28_RG18_HAL59/B2GPPLYP-D3BJ_def2-TZVPPD.txt
- __MACOSX/statistics/B2GPPLYP-D3BJ/B2GPPLYP-D3BJ/stat_with_respect_GMT_REF_excluding_HEAVY28_RG18_HAL59/._B2GPPLYP-D3BJ_def2-TZVPPD.txt
- statistics/B2GPPLYP-D3BJ/B2GPPLYP-D3BJ/stat_with_respect_GMT_REF_excluding_HEAVY28_RG18_HAL59/B2GPPLYP-D3BJ_def2-TQZVPP_star.txt
- __MACOSX/statistics/B2GPPLYP-D3BJ/B2GPPLYP-D3BJ/stat_with_respect_GMT_REF_excluding_HEAVY28_RG18_HAL59/._B2GPPLYP-D3BJ_def2-TQZVPP_star.txt
- statistics/B2GPPLYP-D3BJ/B2GPPLYP-D3BJ/stat_with_respect_GMT_REF_excluding_HEAVY28_RG18_HAL59/B2GPPLYP-D3BJ_VTQZ_m.txt
- __MACOSX/statistics/B2GPPLYP-D3BJ/B2GPPLYP-D3BJ/stat_with_respect_GMT_REF_excluding_HEAVY28_RG18_HAL59/._B2GPPLYP-D3BJ_VTQZ_m.txt
- statistics/B2GPPLYP-D3BJ/B2GPPLYP-D3BJ/stat_with_respect_GMT_REF_excluding_HEAVY28_RG18_HAL59/B2GPPLYP-D3BJ_VDZ_m.txt
- __MACOSX/statistics/B2GPPLYP-D3BJ/B2GPPLYP-D3BJ/stat_with_respect_GMT_REF_excluding_HEAVY28_RG18_HAL59/._B2GPPLYP-D3BJ_VDZ_m.txt
- statistics/B2GPPLYP-D3BJ/B2GPPLYP-D3BJ/stat_with_respect_GMT_REF_excluding_HEAVY28_RG18_HAL59/B2GPPLYP-D3BJ_VQZ.txt
- __MACOSX/statistics/B2GPPLYP-D3BJ/B2GPPLYP-D3BJ/stat_with_respect_GMT_REF_excluding_HEAVY28_RG18_HAL59/._B2GPPLYP-D3BJ_VQZ.txt
- statistics/B2GPPLYP-D3BJ/B2GPPLYP-D3BJ/stat_with_respect_GMT_REF_excluding_HEAVY28_RG18_HAL59/B2GPPLYP-D3BJ_def2-QZVPP_m.txt
- __MACOSX/statistics/B2GPPLYP-D3BJ/B2GPPLYP-D3BJ/stat_with_respect_GMT_REF_excluding_HEAVY28_RG18_HAL59/._B2GPPLYP-D3BJ_def2-QZVPP_m.txt
- statistics/B2GPPLYP-D3BJ/B2GPPLYP-D3BJ/stat_with_respect_GMT_REF_excluding_HEAVY28_RG18_HAL59/B2GPPLYP-D3BJ_VDZ.txt
- __MACOSX/statistics/B2GPPLYP-D3BJ/B2GPPLYP-D3BJ/stat_with_respect_GMT_REF_excluding_HEAVY28_RG18_HAL59/._B2GPPLYP-D3BJ_VDZ.txt
- statistics/B2GPPLYP-D3BJ/B2GPPLYP-D3BJ/stat_with_respect_GMT_REF_excluding_HEAVY28_RG18_HAL59/B2GPPLYP-D3BJ_VTZ_m.txt
- __MACOSX/statistics/B2GPPLYP-D3BJ/B2GPPLYP-D3BJ/stat_with_respect_GMT_REF_excluding_HEAVY28_RG18_HAL59/._B2GPPLYP-D3BJ_VTZ_m.txt
- statistics/B2GPPLYP-D3BJ/B2GPPLYP-D3BJ/stat_with_respect_GMT_REF_excluding_HEAVY28_RG18_HAL59/B2GPPLYP-D3BJ_def2-TQZVPP.txt
- __MACOSX/statistics/B2GPPLYP-D3BJ/B2GPPLYP-D3BJ/stat_with_respect_GMT_REF_excluding_HEAVY28_RG18_HAL59/._B2GPPLYP-D3BJ_def2-TQZVPP.txt
- statistics/B2GPPLYP-D3BJ/B2GPPLYP-D3BJ/stat_with_respect_GMT_REF_excluding_HEAVY28_RG18_HAL59/B2GPPLYP-D3BJ_V5Z_m.txt
- __MACOSX/statistics/B2GPPLYP-D3BJ/B2GPPLYP-D3BJ/stat_with_respect_GMT_REF_excluding_HEAVY28_RG18_HAL59/._B2GPPLYP-D3BJ_V5Z_m.txt
- statistics/B2GPPLYP-D3BJ/B2GPPLYP-D3BJ/stat_with_respect_GMT_REF_excluding_HEAVY28_RG18_HAL59/B2GPPLYP-D3BJ_VQZ_m.txt
- __MACOSX/statistics/B2GPPLYP-D3BJ/B2GPPLYP-D3BJ/stat_with_respect_GMT_REF_excluding_HEAVY28_RG18_HAL59/._B2GPPLYP-D3BJ_VQZ_m.txt
- statistics/B2GPPLYP-D3BJ/B2GPPLYP-D3BJ/stat_with_respect_GMT_REF_excluding_HEAVY28_RG18_HAL59/B2GPPLYP-D3BJ_def2-TZVPP_m.txt
- __MACOSX/statistics/B2GPPLYP-D3BJ/B2GPPLYP-D3BJ/stat_with_respect_GMT_REF_excluding_HEAVY28_RG18_HAL59/._B2GPPLYP-D3BJ_def2-TZVPP_m.txt
- statistics/B2GPPLYP-D3BJ/B2GPPLYP-D3BJ/stat_with_respect_GMT_REF_excluding_HEAVY28_RG18_HAL59/B2GPPLYP-D3BJ_def2-TQZVPPD.txt
- __MACOSX/statistics/B2GPPLYP-D3BJ/B2GPPLYP-D3BJ/stat_with_respect_GMT_REF_excluding_HEAVY28_RG18_HAL59/._B2GPPLYP-D3BJ_def2-TQZVPPD.txt
- statistics/B2GPPLYP-D3BJ/B2GPPLYP-D3BJ/stat_with_respect_GMT_REF_excluding_HEAVY28_RG18_HAL59/B2GPPLYP-D3BJ_def2-TQZVPP_m.txt
- __MACOSX/statistics/B2GPPLYP-D3BJ/B2GPPLYP-D3BJ/stat_with_respect_GMT_REF_excluding_HEAVY28_RG18_HAL59/._B2GPPLYP-D3BJ_def2-TQZVPP_m.txt
- statistics/B2GPPLYP-D3BJ/B2GPPLYP-D3BJ/stat_with_respect_GMT_REF_excluding_HEAVY28_RG18_HAL59/B2GPPLYP-D3BJ_VTZ.txt
- __MACOSX/statistics/B2GPPLYP-D3BJ/B2GPPLYP-D3BJ/stat_with_respect_GMT_REF_excluding_HEAVY28_RG18_HAL59/._B2GPPLYP-D3BJ_VTZ.txt
- statistics/B2GPPLYP-D3BJ/B2GPPLYP-D3BJ/stat_with_respect_GMT_REF_excluding_HEAVY28_RG18_HAL59/B2GPPLYP-D3BJ_def2-TZVPP_star.txt
- __MACOSX/statistics/B2GPPLYP-D3BJ/B2GPPLYP-D3BJ/stat_with_respect_GMT_REF_excluding_HEAVY28_RG18_HAL59/._B2GPPLYP-D3BJ_def2-TZVPP_star.txt
- statistics/B2GPPLYP-D3BJ/B2GPPLYP-D3BJ/stat_with_respect_GMT_REF_excluding_HEAVY28_RG18_HAL59/B2GPPLYP-D3BJ_VTZ_star.txt
- __MACOSX/statistics/B2GPPLYP-D3BJ/B2GPPLYP-D3BJ/stat_with_respect_GMT_REF_excluding_HEAVY28_RG18_HAL59/._B2GPPLYP-D3BJ_VTZ_star.txt
- statistics/B2GPPLYP-D3BJ/B2GPPLYP-D3BJ/stat_with_respect_GMT_REF_excluding_HEAVY28_RG18_HAL59/B2GPPLYP-D3BJ_VQ5Z_m.txt
- __MACOSX/statistics/B2GPPLYP-D3BJ/B2GPPLYP-D3BJ/stat_with_respect_GMT_REF_excluding_HEAVY28_RG18_HAL59/._B2GPPLYP-D3BJ_VQ5Z_m.txt
- statistics/B2GPPLYP-D3BJ/B2GPPLYP-D3BJ/stat_with_respect_GMT_REF_excluding_HEAVY28_RG18_HAL59/B2GPPLYP-D3BJ_def2-QZVPPD.txt
- __MACOSX/statistics/B2GPPLYP-D3BJ/B2GPPLYP-D3BJ/stat_with_respect_GMT_REF_excluding_HEAVY28_RG18_HAL59/._B2GPPLYP-D3BJ_def2-QZVPPD.txt
- statistics/B2GPPLYP-D3BJ/B2GPPLYP-D3BJ/stat_with_respect_GMT_REF_excluding_HEAVY28_RG18_HAL59/B2GPPLYP-D3BJ_def2-QZVPP.txt
- __MACOSX/statistics/B2GPPLYP-D3BJ/B2GPPLYP-D3BJ/stat_with_respect_GMT_REF_excluding_HEAVY28_RG18_HAL59/._B2GPPLYP-D3BJ_def2-QZVPP.txt
- statistics/B2GPPLYP-D3BJ/B2GPPLYP-D3BJ/stat_with_respect_CBS_REF/B2GPPLYP-D3BJ_def2-TZVPP.txt
- __MACOSX/statistics/B2GPPLYP-D3BJ/B2GPPLYP-D3BJ/stat_with_respect_CBS_REF/._B2GPPLYP-D3BJ_def2-TZVPP.txt
- statistics/B2GPPLYP-D3BJ/B2GPPLYP-D3BJ/stat_with_respect_CBS_REF/B2GPPLYP-D3BJ_VDZ_star.txt
- __MACOSX/statistics/B2GPPLYP-D3BJ/B2GPPLYP-D3BJ/stat_with_respect_CBS_REF/._B2GPPLYP-D3BJ_VDZ_star.txt
- statistics/B2GPPLYP-D3BJ/B2GPPLYP-D3BJ/stat_with_respect_CBS_REF/B2GPPLYP-D3BJ_def2-QZVPP_star.txt
- __MACOSX/statistics/B2GPPLYP-D3BJ/B2GPPLYP-D3BJ/stat_with_respect_CBS_REF/._B2GPPLYP-D3BJ_def2-QZVPP_star.txt
- statistics/B2GPPLYP-D3BJ/B2GPPLYP-D3BJ/stat_with_respect_CBS_REF/B2GPPLYP-D3BJ_VTQZ_star.txt
- __MACOSX/statistics/B2GPPLYP-D3BJ/B2GPPLYP-D3BJ/stat_with_respect_CBS_REF/._B2GPPLYP-D3BJ_VTQZ_star.txt
- statistics/B2GPPLYP-D3BJ/B2GPPLYP-D3BJ/stat_with_respect_CBS_REF/B2GPPLYP-D3BJ_VQZ_star.txt
- __MACOSX/statistics/B2GPPLYP-D3BJ/B2GPPLYP-D3BJ/stat_with_respect_CBS_REF/._B2GPPLYP-D3BJ_VQZ_star.txt
- statistics/B2GPPLYP-D3BJ/B2GPPLYP-D3BJ/stat_with_respect_CBS_REF/B2GPPLYP-D3BJ_V5Z_star.txt
- __MACOSX/statistics/B2GPPLYP-D3BJ/B2GPPLYP-D3BJ/stat_with_respect_CBS_REF/._B2GPPLYP-D3BJ_V5Z_star.txt
- statistics/B2GPPLYP-D3BJ/B2GPPLYP-D3BJ/stat_with_respect_CBS_REF/B2GPPLYP-D3BJ_VTQZ.txt
- __MACOSX/statistics/B2GPPLYP-D3BJ/B2GPPLYP-D3BJ/stat_with_respect_CBS_REF/._B2GPPLYP-D3BJ_VTQZ.txt
- statistics/B2GPPLYP-D3BJ/B2GPPLYP-D3BJ/stat_with_respect_CBS_REF/B2GPPLYP-D3BJ_VQ5Z_star.txt
- __MACOSX/statistics/B2GPPLYP-D3BJ/B2GPPLYP-D3BJ/stat_with_respect_CBS_REF/._B2GPPLYP-D3BJ_VQ5Z_star.txt
- statistics/B2GPPLYP-D3BJ/B2GPPLYP-D3BJ/stat_with_respect_CBS_REF/B2GPPLYP-D3BJ_def2-TZVPPD.txt
- __MACOSX/statistics/B2GPPLYP-D3BJ/B2GPPLYP-D3BJ/stat_with_respect_CBS_REF/._B2GPPLYP-D3BJ_def2-TZVPPD.txt
- statistics/B2GPPLYP-D3BJ/B2GPPLYP-D3BJ/stat_with_respect_CBS_REF/B2GPPLYP-D3BJ_def2-TQZVPP_star.txt
- __MACOSX/statistics/B2GPPLYP-D3BJ/B2GPPLYP-D3BJ/stat_with_respect_CBS_REF/._B2GPPLYP-D3BJ_def2-TQZVPP_star.txt
- statistics/B2GPPLYP-D3BJ/B2GPPLYP-D3BJ/stat_with_respect_CBS_REF/B2GPPLYP-D3BJ_VTQZ_m.txt
- __MACOSX/statistics/B2GPPLYP-D3BJ/B2GPPLYP-D3BJ/stat_with_respect_CBS_REF/._B2GPPLYP-D3BJ_VTQZ_m.txt
- statistics/B2GPPLYP-D3BJ/B2GPPLYP-D3BJ/stat_with_respect_CBS_REF/B2GPPLYP-D3BJ_VDZ_m.txt
- __MACOSX/statistics/B2GPPLYP-D3BJ/B2GPPLYP-D3BJ/stat_with_respect_CBS_REF/._B2GPPLYP-D3BJ_VDZ_m.txt
- statistics/B2GPPLYP-D3BJ/B2GPPLYP-D3BJ/stat_with_respect_CBS_REF/B2GPPLYP-D3BJ_VQZ.txt
- __MACOSX/statistics/B2GPPLYP-D3BJ/B2GPPLYP-D3BJ/stat_with_respect_CBS_REF/._B2GPPLYP-D3BJ_VQZ.txt
- statistics/B2GPPLYP-D3BJ/B2GPPLYP-D3BJ/stat_with_respect_CBS_REF/B2GPPLYP-D3BJ_def2-QZVPP_m.txt
- __MACOSX/statistics/B2GPPLYP-D3BJ/B2GPPLYP-D3BJ/stat_with_respect_CBS_REF/._B2GPPLYP-D3BJ_def2-QZVPP_m.txt
- statistics/B2GPPLYP-D3BJ/B2GPPLYP-D3BJ/stat_with_respect_CBS_REF/B2GPPLYP-D3BJ_VDZ.txt
- __MACOSX/statistics/B2GPPLYP-D3BJ/B2GPPLYP-D3BJ/stat_with_respect_CBS_REF/._B2GPPLYP-D3BJ_VDZ.txt
- statistics/B2GPPLYP-D3BJ/B2GPPLYP-D3BJ/stat_with_respect_CBS_REF/B2GPPLYP-D3BJ_VTZ_m.txt
- __MACOSX/statistics/B2GPPLYP-D3BJ/B2GPPLYP-D3BJ/stat_with_respect_CBS_REF/._B2GPPLYP-D3BJ_VTZ_m.txt
- statistics/B2GPPLYP-D3BJ/B2GPPLYP-D3BJ/stat_with_respect_CBS_REF/B2GPPLYP-D3BJ_def2-TQZVPP.txt
- __MACOSX/statistics/B2GPPLYP-D3BJ/B2GPPLYP-D3BJ/stat_with_respect_CBS_REF/._B2GPPLYP-D3BJ_def2-TQZVPP.txt
- statistics/B2GPPLYP-D3BJ/B2GPPLYP-D3BJ/stat_with_respect_CBS_REF/B2GPPLYP-D3BJ_V5Z_m.txt
- __MACOSX/statistics/B2GPPLYP-D3BJ/B2GPPLYP-D3BJ/stat_with_respect_CBS_REF/._B2GPPLYP-D3BJ_V5Z_m.txt
- statistics/B2GPPLYP-D3BJ/B2GPPLYP-D3BJ/stat_with_respect_CBS_REF/B2GPPLYP-D3BJ_VQZ_m.txt
- __MACOSX/statistics/B2GPPLYP-D3BJ/B2GPPLYP-D3BJ/stat_with_respect_CBS_REF/._B2GPPLYP-D3BJ_VQZ_m.txt
- statistics/B2GPPLYP-D3BJ/B2GPPLYP-D3BJ/stat_with_respect_CBS_REF/B2GPPLYP-D3BJ_def2-TZVPP_m.txt
- __MACOSX/statistics/B2GPPLYP-D3BJ/B2GPPLYP-D3BJ/stat_with_respect_CBS_REF/._B2GPPLYP-D3BJ_def2-TZVPP_m.txt
- statistics/B2GPPLYP-D3BJ/B2GPPLYP-D3BJ/stat_with_respect_CBS_REF/B2GPPLYP-D3BJ_def2-TQZVPPD.txt
- __MACOSX/statistics/B2GPPLYP-D3BJ/B2GPPLYP-D3BJ/stat_with_respect_CBS_REF/._B2GPPLYP-D3BJ_def2-TQZVPPD.txt
- statistics/B2GPPLYP-D3BJ/B2GPPLYP-D3BJ/stat_with_respect_CBS_REF/B2GPPLYP-D3BJ_def2-TQZVPP_m.txt
- __MACOSX/statistics/B2GPPLYP-D3BJ/B2GPPLYP-D3BJ/stat_with_respect_CBS_REF/._B2GPPLYP-D3BJ_def2-TQZVPP_m.txt
- statistics/B2GPPLYP-D3BJ/B2GPPLYP-D3BJ/stat_with_respect_CBS_REF/B2GPPLYP-D3BJ_VTZ.txt
- __MACOSX/statistics/B2GPPLYP-D3BJ/B2GPPLYP-D3BJ/stat_with_respect_CBS_REF/._B2GPPLYP-D3BJ_VTZ.txt
- statistics/B2GPPLYP-D3BJ/B2GPPLYP-D3BJ/stat_with_respect_CBS_REF/B2GPPLYP-D3BJ_def2-TZVPP_star.txt
- __MACOSX/statistics/B2GPPLYP-D3BJ/B2GPPLYP-D3BJ/stat_with_respect_CBS_REF/._B2GPPLYP-D3BJ_def2-TZVPP_star.txt
- statistics/B2GPPLYP-D3BJ/B2GPPLYP-D3BJ/stat_with_respect_CBS_REF/B2GPPLYP-D3BJ_VTZ_star.txt
- __MACOSX/statistics/B2GPPLYP-D3BJ/B2GPPLYP-D3BJ/stat_with_respect_CBS_REF/._B2GPPLYP-D3BJ_VTZ_star.txt
- statistics/B2GPPLYP-D3BJ/B2GPPLYP-D3BJ/stat_with_respect_CBS_REF/B2GPPLYP-D3BJ_VQ5Z_m.txt
- __MACOSX/statistics/B2GPPLYP-D3BJ/B2GPPLYP-D3BJ/stat_with_respect_CBS_REF/._B2GPPLYP-D3BJ_VQ5Z_m.txt
- statistics/B2GPPLYP-D3BJ/B2GPPLYP-D3BJ/stat_with_respect_CBS_REF/B2GPPLYP-D3BJ_VDZ-F12_NOf12.txt
- __MACOSX/statistics/B2GPPLYP-D3BJ/B2GPPLYP-D3BJ/stat_with_respect_CBS_REF/._B2GPPLYP-D3BJ_VDZ-F12_NOf12.txt
- statistics/B2GPPLYP-D3BJ/B2GPPLYP-D3BJ/stat_with_respect_CBS_REF/B2GPPLYP-D3BJ_def2-QZVPPD.txt
- __MACOSX/statistics/B2GPPLYP-D3BJ/B2GPPLYP-D3BJ/stat_with_respect_CBS_REF/._B2GPPLYP-D3BJ_def2-QZVPPD.txt
- statistics/B2GPPLYP-D3BJ/B2GPPLYP-D3BJ/stat_with_respect_CBS_REF/B2GPPLYP-D3BJ_def2-QZVPP.txt
- __MACOSX/statistics/B2GPPLYP-D3BJ/B2GPPLYP-D3BJ/stat_with_respect_CBS_REF/._B2GPPLYP-D3BJ_def2-QZVPP.txt
- statistics/B2GPPLYP-D3BJ/B2GPPLYP-F12-D3BJ/stat_with_respect_GMT_REF/B2GPPLYP-F12-D3BJ_VTZ-F12_star.txt
- __MACOSX/statistics/B2GPPLYP-D3BJ/B2GPPLYP-F12-D3BJ/stat_with_respect_GMT_REF/._B2GPPLYP-F12-D3BJ_VTZ-F12_star.txt
[truncated: 86 more entries]
