# Supplementary material for: Explicitly Correlated Double-Hybrid DFT: A Comprehensive Analysis of the Basis Set Convergence on the GMTKN55 Database
Source: J Chem Theory Comput. 2022 Sep 13;18(10):5978–91. doi: 10.1021/acs.jctc.2c00426 (PMC9558368; doi:10.1021/acs.jctc.2c00426)
Supplement: Supplementary file 2 — ct2c00426_si_002.zip [file ct2c00426_si_002.zip › statistics/revDSDPBEP86D4/revDSDPBEP86-F12-D4/revDSDPBEP86F12D4_VDTZ-F12_star.txt]

subset       subs.name  Nsys Nskip         MAD         MSD        RSMD       MARef  dWTMAD2  5MAD/4RMSD
********************************
    1 ACONF              15    0       0.049       0.049       0.058       1.833    0.0153  1.0638
    2 ADIM6               6    0       0.329      -0.329       0.371       3.358    0.0224  1.1078
    3 AHB21              21    0       0.165      -0.041       0.212      22.486    0.0059  0.9713
    4 AL2X6               6    0       1.773      -1.773       1.798      35.883    0.0113  1.2324
    5 ALK8                8    0       2.395      -2.332       3.170      62.601    0.0117  0.9445
    6 ALKBDE10            8    2       2.479       0.071       2.968      99.150    0.0076  1.0440
    7 AMINO20X4          80    0       0.101      -0.029       0.126       2.439    0.1265  1.0024
    8 BH76RC             30    0       0.696       0.490       1.124      21.392    0.0372  0.7738
    9 BH76               76    0       1.167       0.808       1.461      18.614    0.1815  0.9980
   10 BHDIV10            10    0       0.835      -0.506       1.046      45.333    0.0070  0.9973
   11 BHPERI             26    0       0.864      -0.785       0.969      20.873    0.0410  1.1150
   12 BHROT27            27    0       0.119       0.112       0.178       6.273    0.0195  0.8373
   13 BSR36              36    0       1.497      -1.497       1.650      16.197    0.1268  1.1340
   14 BUT14DIOL          64    0       0.036      -0.001       0.048       2.800    0.0316  0.9368
   15 C60ISO              0    9         NaN         NaN         NaN         NaN       NaN     NaN
   16 CARBHB12           12    0       0.339       0.331       0.458       6.036    0.0257  0.9248
   17 CDIE20             20    0       0.338       0.338       0.410       4.055    0.0635  1.0320
   18 CHB6                4    2       0.427      -0.427       0.490      30.745    0.0021  1.0892
   19 DARC               14    0       0.615      -0.160       0.724      32.471    0.0101  1.0627
   20 DC13               13    0       2.996      -0.454       4.069      54.978    0.0270  0.9205
   21 DIPCS10            10    0       3.070      -2.643       3.453     654.260    0.0018  1.1113
   22 FH51               51    0       0.685      -0.138       0.918      31.011    0.0429  0.9329
   23 G21EA              25    0       1.000       0.555       1.302      33.624    0.0283  0.9605
   24 G21IP              36    0       1.421       0.094       2.033     257.610    0.0076  0.8739
   25 G2RC               25    0       1.481       0.005       1.806      51.263    0.0275  1.0251
   26 HAL59              59    0       0.237       0.166       0.366       4.592    0.1158  0.8070
   27 HEAVY28            28    0       0.118      -0.061       0.147       1.241    0.1017  1.0036
   28 HEAVYSB11          11    0       1.164      -0.426       1.464      58.023    0.0084  0.9943
   29 ICONF              17    0       0.098      -0.026       0.131       3.266    0.0194  0.9298
   30 IDISP               6    0       0.665       0.411       0.777      14.223    0.0107  1.0693
   31 IL16               16    0       0.538       0.538       0.560     109.045    0.0030  1.2004
   32 INV24              24    0       0.582       0.017       1.011      31.846    0.0167  0.7197
   33 ISO34              34    0       0.402      -0.186       0.533      14.570    0.0357  0.9419
   34 ISOL24             24    0       1.129      -0.222       1.613      21.919    0.0471  0.8750
   35 MB16-43            43    0      19.411     -19.305      23.759     468.394    0.0679  1.0213
   36 MCONF              51    0       0.086       0.001       0.104       4.971    0.0337  1.0377
   37 NBPRC              12    0       0.635       0.242       0.843      27.708    0.0105  0.9415
   38 PA26               26    0       0.838       0.802       1.347     189.054    0.0044  0.7774
   39 PAREL              20    0       0.369       0.108       0.612       4.630    0.0606  0.7528
   40 PCONF21            18    0       0.167       0.020       0.205       1.622    0.0707  1.0178
   41 PNICO23            23    0       0.102       0.063       0.132       4.273    0.0210  0.9674
   42 PX13               13    0       1.542      -1.542       1.579      33.362    0.0229  1.2202
   43 RC21               21    0       1.707      -1.312       2.264      35.699    0.0383  0.9425
   44 RG18               18    0       0.071      -0.045       0.097       0.580    0.0838  0.9094
   45 RSE43              43    0       0.528       0.498       0.771       7.602    0.1138  0.8560
   46 S22                22    0       0.118      -0.041       0.171       7.302    0.0136  0.8636
   47 S66                66    0       0.147      -0.070       0.209       5.467    0.0676  0.8793
   48 SCONF              17    0       0.052      -0.040       0.068       4.600    0.0073  0.9570
   49 SIE4X4             16    0       4.238       4.238       4.890      33.725    0.0766  1.0833
   50 TAUT15             15    0       0.530      -0.319       0.641       3.046    0.0993  1.0323
   51 UPU23              23    0       0.479       0.339       0.602       5.723    0.0734  0.9949
   52 W4-11             140    0       3.469       3.188       4.259     306.914    0.0603  1.0181
   53 WATER27            27    0       0.671       0.465       0.818      81.174    0.0085  1.0244
   54 WCPT18             18    0       0.943      -0.883       1.175      34.988    0.0185  1.0034
   55 YBDE18             18    0       1.401       1.338       1.737      49.276    0.0195  1.0086
    0 TOTAL_UNWEIGHTED 1492   13       1.480      -0.230       4.397      71.827    0.0206

CALCULATION OF WTMAD2:

  WTMAD2=   2.21225867289311       Ndata=        1492  Skipped:          13
