# Supplementary material for: Explicitly Correlated Double-Hybrid DFT: A Comprehensive Analysis of the Basis Set Convergence on the GMTKN55 Database
Source: J Chem Theory Comput. 2022 Sep 13;18(10):5978–91. doi: 10.1021/acs.jctc.2c00426 (PMC9558368; doi:10.1021/acs.jctc.2c00426)
Supplement: Supplementary file 2 — ct2c00426_si_002.zip [file ct2c00426_si_002.zip › statistics/revDSDPBEP86D4/revDSDPBEP86-F12-D4/revDSDPBEP86F12D4_VDZ-F12_star.txt]

subset       subs.name  Nsys Nskip         MAD         MSD        RSMD       MARef  dWTMAD2  5MAD/4RMSD
********************************
    1 ACONF              15    0       0.052       0.052       0.061       1.833    0.0163  1.0653
    2 ADIM6               6    0       0.267      -0.267       0.304       3.358    0.0181  1.0950
    3 AHB21              21    0       0.164       0.010       0.237      22.486    0.0058  0.8665
    4 AL2X6               6    0       1.696      -1.696       1.743      35.883    0.0108  1.2168
    5 ALK8                8    0       2.376      -2.138       3.084      62.601    0.0116  0.9632
    6 ALKBDE10            8    2       2.677      -0.661       3.072      99.150    0.0082  1.0892
    7 AMINO20X4          80    0       0.101      -0.038       0.129       2.439    0.1263  0.9797
    8 BH76RC             30    0       0.691       0.526       1.040      21.392    0.0369  0.8308
    9 BH76               76    0       1.188       0.801       1.467      18.614    0.1848  1.0123
   10 BHDIV10            10    0       0.877      -0.520       1.060      45.333    0.0074  1.0340
   11 BHPERI             26    0       0.735      -0.654       0.837      20.873    0.0349  1.0978
   12 BHROT27            27    0       0.115       0.108       0.168       6.273    0.0189  0.8611
   13 BSR36              36    0       1.596      -1.596       1.777      16.197    0.1351  1.1225
   14 BUT14DIOL          64    0       0.043      -0.006       0.055       2.800    0.0376  0.9754
   15 C60ISO              0    9         NaN         NaN         NaN         NaN       NaN     NaN
   16 CARBHB12           12    0       0.387       0.385       0.507       6.036    0.0293  0.9543
   17 CDIE20             20    0       0.316       0.314       0.389       4.055    0.0595  1.0158
   18 CHB6                4    2       0.533       0.256       0.741      30.745    0.0026  0.8989
   19 DARC               14    0       0.643       0.076       0.706      32.471    0.0106  1.1381
   20 DC13               13    0       2.552       0.183       3.497      54.978    0.0230  0.9120
   21 DIPCS10            10    0       3.429      -3.429       3.856     654.260    0.0020  1.1114
   22 FH51               51    0       0.671      -0.138       0.892      31.011    0.0420  0.9406
   23 G21EA              25    0       0.855       0.126       1.156      33.624    0.0242  0.9248
   24 G21IP              36    0       1.473      -0.380       2.034     257.610    0.0078  0.9048
   25 G2RC               25    0       1.479       0.134       1.793      51.263    0.0275  1.0310
   26 HAL59              59    0       0.233       0.155       0.373       4.592    0.1141  0.7805
   27 HEAVY28            28    0       0.146      -0.074       0.183       1.241    0.1257  0.9981
   28 HEAVYSB11          11    0       1.167      -0.422       1.466      58.023    0.0084  0.9952
   29 ICONF              17    0       0.125      -0.018       0.171       3.266    0.0247  0.9146
   30 IDISP               6    0       0.613       0.382       0.733      14.223    0.0099  1.0461
   31 IL16               16    0       0.561       0.561       0.583     109.045    0.0031  1.2045
   32 INV24              24    0       0.591       0.060       1.061      31.846    0.0170  0.6959
   33 ISO34              34    0       0.363      -0.161       0.515      14.570    0.0323  0.8809
   34 ISOL24             24    0       1.172      -0.236       1.694      21.919    0.0489  0.8651
   35 MB16-43            43    0      20.350     -20.273      24.422     468.394    0.0712  1.0416
   36 MCONF              51    0       0.097       0.016       0.115       4.971    0.0377  1.0445
   37 NBPRC              12    0       0.685       0.205       0.897      27.708    0.0113  0.9548
   38 PA26               26    0       0.943       0.893       1.409     189.054    0.0049  0.8371
   39 PAREL              20    0       0.393       0.068       0.694       4.630    0.0647  0.7079
   40 PCONF21            18    0       0.178      -0.006       0.222       1.622    0.0754  1.0025
   41 PNICO23            23    0       0.102       0.077       0.134       4.273    0.0208  0.9484
   42 PX13               13    0       1.632      -1.632       1.670      33.362    0.0242  1.2222
   43 RC21               21    0       1.731      -1.445       2.290      35.699    0.0388  0.9450
   44 RG18               18    0       0.042      -0.011       0.066       0.580    0.0498  0.8008
   45 RSE43              43    0       0.568       0.538       0.813       7.602    0.1225  0.8743
   46 S22                22    0       0.129      -0.012       0.170       7.302    0.0148  0.9450
   47 S66                66    0       0.144      -0.036       0.195       5.467    0.0662  0.9245
   48 SCONF              17    0       0.079      -0.066       0.092       4.600    0.0111  1.0746
   49 SIE4X4             16    0       4.167       4.167       4.830      33.725    0.0753  1.0785
   50 TAUT15             15    0       0.618      -0.360       0.734       3.046    0.1159  1.0522
   51 UPU23              23    0       0.479       0.339       0.602       5.723    0.0734  0.9949
   52 W4-11             140    0       2.542       1.927       3.168     306.914    0.0442  1.0029
   53 WATER27            27    0       0.571       0.361       0.715      81.174    0.0072  0.9978
   54 WCPT18             18    0       0.951      -0.847       1.179      34.988    0.0186  1.0092
   55 YBDE18             18    0       1.425       1.362       1.731      49.276    0.0198  1.0294
    0 TOTAL_UNWEIGHTED 1492   13       1.425      -0.391       4.414      71.827    0.0198

CALCULATION OF WTMAD2:

  WTMAD2=   2.23346045599894       Ndata=        1492  Skipped:          13
