# Supplementary material for: Explicitly Correlated Double-Hybrid DFT: A Comprehensive Analysis of the Basis Set Convergence on the GMTKN55 Database
Source: J Chem Theory Comput. 2022 Sep 13;18(10):5978–91. doi: 10.1021/acs.jctc.2c00426 (PMC9558368; doi:10.1021/acs.jctc.2c00426)
Supplement: Supplementary file 2 — ct2c00426_si_002.zip [file ct2c00426_si_002.zip › statistics/revDSDPBEP86D4/revDSDPBEP86-F12-D4/revDSDPBEP86F12D4_VTZ_F12_star.txt]

subset       subs.name  Nsys Nskip         MAD         MSD        RSMD       MARef  dWTMAD2  5MAD/4RMSD
********************************
    1 ACONF              15    0       0.049       0.049       0.058       1.833    0.0154  1.0671
    2 ADIM6               6    0       0.328      -0.328       0.369       3.358    0.0223  1.1097
    3 AHB21              21    0       0.164      -0.029       0.214      22.486    0.0059  0.9626
    4 AL2X6               6    0       1.780      -1.780       1.807      35.883    0.0113  1.2309
    5 ALK8                8    0       2.402      -2.286       3.159      62.601    0.0117  0.9505
    6 ALKBDE10            8    2       2.536      -0.075       2.994      99.150    0.0078  1.0587
    7 AMINO20X4          80    0       0.102      -0.031       0.128       2.439    0.1277  1.0014
    8 BH76RC             30    0       0.696       0.505       1.115      21.392    0.0372  0.7798
    9 BH76               76    0       1.168       0.815       1.464      18.614    0.1818  0.9971
   10 BHDIV10            10    0       0.839      -0.495       1.039      45.333    0.0071  1.0086
   11 BHPERI             26    0       0.813      -0.736       0.921      20.873    0.0386  1.1043
   12 BHROT27            27    0       0.119       0.112       0.177       6.273    0.0195  0.8388
   13 BSR36              36    0       1.520      -1.520       1.675      16.197    0.1288  1.1347
   14 BUT14DIOL          64    0       0.039      -0.004       0.050       2.800    0.0336  0.9560
   15 C60ISO              0    9         NaN         NaN         NaN         NaN       NaN     NaN
   16 CARBHB12           12    0       0.342       0.335       0.459       6.036    0.0259  0.9303
   17 CDIE20             20    0       0.340       0.340       0.413       4.055    0.0640  1.0298
   18 CHB6                4    2       0.220      -0.220       0.286      30.745    0.0011  0.9598
   19 DARC               14    0       0.638      -0.085       0.724      32.471    0.0105  1.1007
   20 DC13               13    0       2.903      -0.343       3.949      54.978    0.0262  0.9190
   21 DIPCS10            10    0       3.126      -2.855       3.530     654.260    0.0018  1.1071
   22 FH51               51    0       0.681      -0.139       0.908      31.011    0.0427  0.9379
   23 G21EA              25    0       0.958       0.437       1.255      33.624    0.0272  0.9544
   24 G21IP              36    0       1.418      -0.038       2.012     257.610    0.0076  0.8807
   25 G2RC               25    0       1.493       0.050       1.804      51.263    0.0277  1.0339
   26 HAL59              59    0       0.233       0.157       0.362       4.592    0.1142  0.8047
   27 HEAVY28            28    0       0.127      -0.068       0.157       1.241    0.1091  1.0116
   28 HEAVYSB11          11    0       1.164      -0.427       1.464      58.023    0.0084  0.9943
   29 ICONF              17    0       0.104      -0.024       0.141       3.266    0.0207  0.9251
   30 IDISP               6    0       0.660       0.411       0.772      14.223    0.0106  1.0685
   31 IL16               16    0       0.548       0.548       0.569     109.045    0.0031  1.2036
   32 INV24              24    0       0.594       0.020       1.026      31.846    0.0171  0.7231
   33 ISO34              34    0       0.390      -0.177       0.527      14.570    0.0347  0.9253
   34 ISOL24             24    0       1.154      -0.227       1.649      21.919    0.0482  0.8747
   35 MB16-43            43    0      19.569     -19.497      23.854     468.394    0.0685  1.0255
   36 MCONF              51    0       0.088       0.001       0.106       4.971    0.0345  1.0372
   37 NBPRC              12    0       0.640       0.247       0.841      27.708    0.0106  0.9513
   38 PA26               26    0       0.885       0.856       1.377     189.054    0.0046  0.8036
   39 PAREL              20    0       0.375       0.097       0.634       4.630    0.0618  0.7397
   40 PCONF21            18    0       0.172       0.017       0.212       1.622    0.0727  1.0127
   41 PNICO23            23    0       0.096       0.055       0.125       4.273    0.0198  0.9633
   42 PX13               13    0       1.525      -1.525       1.561      33.362    0.0226  1.2205
   43 RC21               21    0       1.717      -1.347       2.281      35.699    0.0385  0.9407
   44 RG18               18    0       0.063      -0.037       0.087       0.580    0.0749  0.9106
   45 RSE43              43    0       0.526       0.492       0.772       7.602    0.1133  0.8514
   46 S22                22    0       0.121      -0.039       0.173       7.302    0.0139  0.8738
   47 S66                66    0       0.147      -0.068       0.207       5.467    0.0675  0.8843
   48 SCONF              17    0       0.059      -0.047       0.074       4.600    0.0083  1.0049
   49 SIE4X4             16    0       4.222       4.222       4.876      33.725    0.0764  1.0825
   50 TAUT15             15    0       0.554      -0.335       0.669       3.046    0.1041  1.0359
   51 UPU23              23    0       0.479       0.339       0.602       5.723    0.0734  0.9949
   52 W4-11             140    0       3.303       2.977       4.056     306.914    0.0574  1.0180
   53 WATER27            26    1       0.635       0.417       0.785      76.231    0.0083  1.0122
   54 WCPT18             18    0       0.921      -0.852       1.152      34.988    0.0181  0.9994
   55 YBDE18             18    0       1.410       1.348       1.736      49.276    0.0196  1.0151
    0 TOTAL_UNWEIGHTED 1491   14       1.469      -0.260       4.395      71.735    0.0205

CALCULATION OF WTMAD2:

  WTMAD2=   2.21794129198575       Ndata=        1491  Skipped:          14
