# Supplementary material for: Explicitly Correlated Double-Hybrid DFT: A Comprehensive Analysis of the Basis Set Convergence on the GMTKN55 Database
Source: J Chem Theory Comput. 2022 Sep 13;18(10):5978–91. doi: 10.1021/acs.jctc.2c00426 (PMC9558368; doi:10.1021/acs.jctc.2c00426)
Supplement: Supplementary file 2 — ct2c00426_si_002.zip [file ct2c00426_si_002.zip › statistics/revDSDPBEP86D4/revDSDPBEP86D4/revDSDPBEP86D4_VQZ_m.txt]

subset       subs.name  Nsys Nskip         MAD         MSD        RSMD       MARef  dWTMAD2  5MAD/4RMSD
********************************
    1 ACONF              15    0       0.041       0.041       0.049       1.833    0.0129  1.0603
    2 ADIM6               6    0       0.318      -0.318       0.352       3.358    0.0216  1.1292
    3 AHB21              21    0       0.174      -0.123       0.214      22.486    0.0062  1.0159
    4 AL2X6               6    0       1.743      -1.743       1.750      35.883    0.0111  1.2452
    5 ALK8                8    0       2.388      -2.209       3.073      62.601    0.0116  0.9712
    6 ALKBDE10           10    0       5.496      -4.828       9.253     100.690    0.0207  0.7424
    7 AMINO20X4          80    0       0.107      -0.044       0.133       2.439    0.1329  0.9994
    8 BH76RC             30    0       0.678       0.181       0.939      21.392    0.0361  0.9028
    9 BH76               76    0       0.685      -0.201       0.956      18.614    0.1063  0.8960
   10 BHDIV10            10    0       0.875      -0.465       1.049      45.333    0.0073  1.0429
   11 BHPERI             26    0       0.872      -0.781       0.997      20.873    0.0413  1.0928
   12 BHROT27            27    0       0.108       0.105       0.147       6.273    0.0176  0.9193
   13 BSR36              36    0       1.370      -1.370       1.489      16.197    0.1157  1.1505
   14 BUT14DIOL          64    0       0.039       0.000       0.053       2.800    0.0341  0.9354
   15 C60ISO              0    9         NaN         NaN         NaN         NaN       NaN     NaN
   16 CARBHB12           12    0       0.516       0.516       0.586       6.036    0.0390  1.0996
   17 CDIE20             20    0       0.361       0.361       0.436       4.055    0.0677  1.0356
   18 CHB6                6    0       2.885      -2.885       3.032      26.785    0.0246  1.1893
   19 DARC               14    0       0.567      -0.165       0.667      32.471    0.0093  1.0628
   20 DC13               13    0       2.011       0.741       2.456      54.978    0.0181  1.0236
   21 DIPCS10            10    0       4.200      -4.200       4.680     654.260    0.0024  1.1217
   22 FH51               51    0       0.903       0.023       1.162      31.011    0.0564  0.9712
   23 G21EA              25    0       0.914      -0.462       1.142      33.624    0.0258  1.0011
   24 G21IP              36    0       1.996      -1.381       2.377     257.610    0.0106  1.0498
   25 G2RC               25    0       1.766       0.239       2.165      51.263    0.0327  1.0193
   26 HAL59              59    0       0.259       0.216       0.416       4.592    0.1262  0.7771
   27 HEAVY28            28    0       0.173       0.079       0.273       1.241    0.1484  0.7936
   28 HEAVYSB11          11    0       2.606      -2.606       2.765      58.023    0.0188  1.1782
   29 ICONF              17    0       0.116      -0.010       0.151       3.266    0.0229  0.9602
   30 IDISP               6    0       0.539       0.269       0.631      14.223    0.0086  1.0669
   31 IL16               16    0       0.247       0.247       0.304     109.045    0.0014  1.0143
   32 INV24              24    0       0.620       0.032       1.062      31.846    0.0178  0.7297
   33 ISO34              34    0       0.430      -0.197       0.607      14.570    0.0381  0.8854
   34 ISOL24             24    0       1.101      -0.241       1.533      21.919    0.0458  0.8977
   35 MB16-43            43    0      25.713     -25.713      30.709     468.394    0.0897  1.0466
   36 MCONF              51    0       0.120       0.062       0.143       4.971    0.0468  1.0510
   37 NBPRC              12    0       0.646       0.304       0.888      27.708    0.0106  0.9093
   38 PA26               26    0       1.611       1.605       1.908     189.054    0.0084  1.0553
   39 PAREL              20    0       0.363       0.064       0.632       4.630    0.0595  0.7178
   40 PCONF21            18    0       0.151       0.022       0.172       1.622    0.0635  1.0933
   41 PNICO23            23    0       0.102       0.095       0.127       4.273    0.0209  1.0026
   42 PX13               13    0       1.908      -1.908       1.985      33.362    0.0283  1.2017
   43 RC21               21    0       1.308      -0.935       1.823      35.699    0.0292  0.8965
   44 RG18               18    0       0.071      -0.020       0.089       0.580    0.0841  0.9969
   45 RSE43              43    0       0.285       0.227       0.404       7.602    0.0612  0.8808
   46 S22                22    0       0.121       0.058       0.160       7.302    0.0138  0.9424
   47 S66                66    0       0.125       0.000       0.164       5.467    0.0573  0.9551
   48 SCONF              17    0       0.068      -0.056       0.080       4.600    0.0095  1.0579
   49 SIE4X4             16    0       5.738       5.738       6.433      33.725    0.1034  1.1149
   50 TAUT15             15    0       0.586      -0.294       0.667       3.046    0.1096  1.0981
   51 UPU23              23    0       0.446       0.334       0.552       5.723    0.0680  1.0085
   52 W4-11             140    0       1.808      -0.904       2.538     306.914    0.0313  0.8902
   53 WATER27            27    0       1.188       1.095       1.596      81.174    0.0150  0.9301
   54 WCPT18             18    0       1.303      -1.168       1.638      34.988    0.0255  0.9948
   55 YBDE18             18    0       0.724       0.523       1.143      49.276    0.0100  0.7917
    0 TOTAL_UNWEIGHTED 1496    9       1.569      -0.922       5.464      71.803    0.0219

CALCULATION OF WTMAD2:

  WTMAD2=   2.23580897527186       Ndata=        1496  Skipped:           9
