# Supplementary material for: Explicitly Correlated Double-Hybrid DFT: A Comprehensive Analysis of the Basis Set Convergence on the GMTKN55 Database
Source: J Chem Theory Comput. 2022 Sep 13;18(10):5978–91. doi: 10.1021/acs.jctc.2c00426 (PMC9558368; doi:10.1021/acs.jctc.2c00426)
Supplement: Supplementary file 2 — ct2c00426_si_002.zip [file ct2c00426_si_002.zip › statistics/revDSDPBEP86D4/revDSDPBEP86D4/revDSDPBEP86D4_V5Z_m.txt]

subset       subs.name  Nsys Nskip         MAD         MSD        RSMD       MARef  dWTMAD2  5MAD/4RMSD
********************************
    1 ACONF              15    0       0.049       0.049       0.058       1.833    0.0154  1.0650
    2 ADIM6               6    0       0.328      -0.328       0.367       3.358    0.0223  1.1155
    3 AHB21              21    0       0.182      -0.056       0.240      22.486    0.0065  0.9485
    4 AL2X6               6    0       1.774      -1.774       1.791      35.883    0.0113  1.2384
    5 ALK8                8    0       2.435      -2.349       3.141      62.601    0.0119  0.9690
    6 ALKBDE10            8    2       2.715      -1.371       3.227      99.150    0.0083  1.0517
    7 AMINO20X4          80    0       0.110      -0.039       0.136       2.439    0.1370  1.0096
    8 BH76RC             30    0       0.662       0.229       0.928      21.392    0.0354  0.8915
    9 BH76               76    0       0.682      -0.177       0.938      18.614    0.1061  0.9086
   10 BHDIV10            10    0       0.842      -0.462       1.018      45.333    0.0071  1.0347
   11 BHPERI             26    0       0.760      -0.680       0.864      20.873    0.0361  1.0991
   12 BHROT27            27    0       0.118       0.111       0.173       6.273    0.0193  0.8502
   13 BSR36              36    0       1.572      -1.572       1.730      16.197    0.1331  1.1357
   14 BUT14DIOL          64    0       0.043      -0.010       0.055       2.800    0.0372  0.9695
   15 C60ISO              0    9         NaN         NaN         NaN         NaN       NaN     NaN
   16 CARBHB12           12    0       0.362       0.362       0.464       6.036    0.0274  0.9744
   17 CDIE20             20    0       0.353       0.353       0.427       4.055    0.0663  1.0331
   18 CHB6                4    2       1.872      -1.872       1.888      30.745    0.0093  1.2396
   19 DARC               14    0       0.646       0.080       0.714      32.471    0.0106  1.1310
   20 DC13               13    0       2.050       0.582       2.545      54.978    0.0185  1.0069
   21 DIPCS10            10    0       3.512      -3.485       3.989     654.260    0.0020  1.1005
   22 FH51               51    0       0.704      -0.071       0.926      31.011    0.0441  0.9507
   23 G21EA              25    0       0.809      -0.185       1.105      33.624    0.0229  0.9151
   24 G21IP              36    0       1.661      -0.851       2.065     257.610    0.0088  1.0052
   25 G2RC               25    0       1.473       0.072       1.826      51.263    0.0274  1.0078
   26 HAL59              59    0       0.219       0.163       0.339       4.592    0.1070  0.8060
   27 HEAVY28            28    0       0.130       0.089       0.168       1.241    0.1117  0.9660
   28 HEAVYSB11          11    0       1.416      -0.874       1.868      58.023    0.0102  0.9480
   29 ICONF              17    0       0.103      -0.026       0.143       3.266    0.0205  0.9026
   30 IDISP               6    0       0.642       0.399       0.726      14.223    0.0103  1.1060
   31 IL16               16    0       0.409       0.409       0.438     109.045    0.0023  1.1666
   32 INV24              24    0       0.595      -0.004       1.041      31.846    0.0171  0.7145
   33 ISO34              34    0       0.382      -0.174       0.536      14.570    0.0340  0.8927
   34 ISOL24             24    0       1.171      -0.248       1.672      21.919    0.0489  0.8754
   35 MB16-43            43    0      23.730     -23.730      28.109     468.394    0.0830  1.0553
   36 MCONF              51    0       0.093       0.003       0.112       4.971    0.0364  1.0421
   37 NBPRC              12    0       0.696       0.345       0.931      27.708    0.0115  0.9338
   38 PA26               26    0       1.165       1.163       1.562     189.054    0.0061  0.9325
   39 PAREL              20    0       0.371       0.078       0.640       4.630    0.0611  0.7249
   40 PCONF21            18    0       0.149       0.020       0.186       1.622    0.0632  1.0022
   41 PNICO23            23    0       0.089       0.056       0.110       4.273    0.0183  1.0166
   42 PX13               13    0       1.510      -1.510       1.564      33.362    0.0224  1.2068
   43 RC21               21    0       1.293      -1.016       1.825      35.699    0.0290  0.8859
   44 RG18               18    0       0.073      -0.047       0.105       0.580    0.0868  0.8728
   45 RSE43              43    0       0.289       0.221       0.394       7.602    0.0624  0.9176
   46 S22                22    0       0.116      -0.052       0.171       7.302    0.0133  0.8508
   47 S66                66    0       0.145      -0.080       0.204       5.467    0.0666  0.8881
   48 SCONF              17    0       0.071      -0.056       0.081       4.600    0.0099  1.0848
   49 SIE4X4             16    0       5.562       5.562       6.299      33.725    0.1005  1.1037
   50 TAUT15             15    0       0.534      -0.308       0.644       3.046    0.1001  1.0352
   51 UPU23              23    0       0.472       0.344       0.601       5.723    0.0723  0.9824
   52 W4-11             140    0       2.020       0.588       2.664     306.914    0.0351  0.9477
   53 WATER27            27    0       0.689       0.464       0.844      81.174    0.0087  1.0196
   54 WCPT18             18    0       0.932      -0.835       1.177      34.988    0.0183  0.9898
   55 YBDE18             18    0       0.922       0.851       1.310      49.276    0.0128  0.8793
    0 TOTAL_UNWEIGHTED 1492   13       1.450      -0.686       4.983      71.827    0.0202

CALCULATION OF WTMAD2:

  WTMAD2=   2.10401686680406       Ndata=        1492  Skipped:          13
