# Supplementary material for: Explicitly Correlated Double-Hybrid DFT: A Comprehensive Analysis of the Basis Set Convergence on the GMTKN55 Database
Source: J Chem Theory Comput. 2022 Sep 13;18(10):5978–91. doi: 10.1021/acs.jctc.2c00426 (PMC9558368; doi:10.1021/acs.jctc.2c00426)
Supplement: Supplementary file 2 — ct2c00426_si_002.zip [file ct2c00426_si_002.zip › statistics/revDSDPBEP86D4/revDSDPBEP86D4/revDSDPBEP86D4_V5Z.txt]

subset       subs.name  Nsys Nskip         MAD         MSD        RSMD       MARef  dWTMAD2  5MAD/4RMSD
********************************
    1 ACONF              15    0       0.049       0.049       0.058       1.833    0.0154  1.0650
    2 ADIM6               6    0       0.328      -0.328       0.367       3.358    0.0223  1.1155
    3 AHB21              21    0       3.029       1.127       5.922      22.486    0.1078  0.6393
    4 AL2X6               6    0       1.774      -1.774       1.791      35.883    0.0113  1.2384
    5 ALK8                8    0       2.435      -2.349       3.141      62.601    0.0119  0.9690
    6 ALKBDE10            8    2       2.715      -1.371       3.227      99.150    0.0083  1.0517
    7 AMINO20X4          80    0       0.107      -0.040       0.134       2.439    0.1341  0.9995
    8 BH76RC             30    0       1.684      -0.065       3.592      21.392    0.0900  0.5862
    9 BH76               76    0       1.269      -0.070       2.553      18.614    0.1974  0.6215
   10 BHDIV10            10    0       0.842      -0.462       1.018      45.333    0.0071  1.0347
   11 BHPERI             26    0       0.760      -0.680       0.864      20.873    0.0361  1.0991
   12 BHROT27            27    0       0.118       0.111       0.173       6.273    0.0193  0.8502
   13 BSR36              36    0       1.572      -1.572       1.730      16.197    0.1331  1.1357
   14 BUT14DIOL          64    0       0.032       0.018       0.047       2.800    0.0282  0.8659
   15 C60ISO              0    9         NaN         NaN         NaN         NaN       NaN     NaN
   16 CARBHB12           12    0       0.362       0.362       0.464       6.036    0.0274  0.9744
   17 CDIE20             20    0       0.353       0.353       0.427       4.055    0.0663  1.0331
   18 CHB6                4    2       1.872      -1.872       1.888      30.745    0.0093  1.2396
   19 DARC               14    0       0.646       0.080       0.714      32.471    0.0106  1.1310
   20 DC13               13    0       2.050       0.582       2.545      54.978    0.0185  1.0069
   21 DIPCS10            10    0       3.512      -3.485       3.989     654.260    0.0020  1.1005
   22 FH51               51    0       0.704      -0.071       0.926      31.011    0.0441  0.9507
   23 G21EA              25    0       3.528      -3.461       3.973      33.624    0.0999  1.1098
   24 G21IP              36    0       1.661      -0.851       2.065     257.610    0.0088  1.0052
   25 G2RC               25    0       1.473       0.072       1.826      51.263    0.0274  1.0078
   26 HAL59              59    0       0.219       0.163       0.339       4.592    0.1070  0.8060
   27 HEAVY28            28    0       0.130       0.089       0.168       1.241    0.1117  0.9660
   28 HEAVYSB11          11    0       1.416      -0.874       1.868      58.023    0.0102  0.9480
   29 ICONF              17    0       0.103      -0.026       0.143       3.266    0.0205  0.9026
   30 IDISP               6    0       0.642       0.399       0.726      14.223    0.0103  1.1060
   31 IL16               16    0       0.530      -0.475       0.669     109.045    0.0030  0.9898
   32 INV24              24    0       0.595      -0.004       1.041      31.846    0.0171  0.7145
   33 ISO34              34    0       0.382      -0.174       0.536      14.570    0.0340  0.8927
   34 ISOL24             24    0       1.171      -0.248       1.672      21.919    0.0489  0.8754
   35 MB16-43            43    0      23.730     -23.730      28.109     468.394    0.0830  1.0553
   36 MCONF              51    0       0.090       0.007       0.109       4.971    0.0353  1.0387
   37 NBPRC              12    0       0.696       0.345       0.931      27.708    0.0115  0.9338
   38 PA26               26    0       1.165       1.163       1.562     189.054    0.0061  0.9325
   39 PAREL              20    0       0.379       0.082       0.644       4.630    0.0624  0.7363
   40 PCONF21            18    0       0.145       0.002       0.186       1.622    0.0615  0.9796
   41 PNICO23            23    0       0.098       0.055       0.120       4.273    0.0200  1.0128
   42 PX13               13    0       1.510      -1.510       1.564      33.362    0.0224  1.2068
   43 RC21               21    0       1.293      -1.016       1.825      35.699    0.0290  0.8859
   44 RG18               18    0       0.111      -0.097       0.160       0.580    0.1312  0.8650
   45 RSE43              43    0       0.289       0.221       0.394       7.602    0.0624  0.9176
   46 S22                22    0       0.122      -0.012       0.164       7.302    0.0140  0.9298
   47 S66                66    0       0.166      -0.040       0.219       5.467    0.0764  0.9491
   48 SCONF              17    0       0.060      -0.050       0.077       4.600    0.0084  0.9684
   49 SIE4X4             16    0       5.562       5.562       6.299      33.725    0.1005  1.1037
   50 TAUT15             15    0       0.534      -0.308       0.644       3.046    0.1001  1.0352
   51 UPU23              23    0       0.472       0.344       0.601       5.723    0.0723  0.9824
   52 W4-11             140    0       2.020       0.588       2.664     306.914    0.0351  0.9477
   53 WATER27            27    0       3.182       3.137       3.866      81.174    0.0403  1.0288
   54 WCPT18             18    0       0.932      -0.835       1.177      34.988    0.0183  0.9898
   55 YBDE18             18    0       0.922       0.851       1.310      49.276    0.0128  0.8793
    0 TOTAL_UNWEIGHTED 1492   13       1.634      -0.683       5.134      71.827    0.0227

CALCULATION OF WTMAD2:

  WTMAD2=   2.50225037622237       Ndata=        1492  Skipped:          13
