# Supplementary material for: Explicitly Correlated Double-Hybrid DFT: A Comprehensive Analysis of the Basis Set Convergence on the GMTKN55 Database
Source: J Chem Theory Comput. 2022 Sep 13;18(10):5978–91. doi: 10.1021/acs.jctc.2c00426 (PMC9558368; doi:10.1021/acs.jctc.2c00426)
Supplement: Supplementary file 2 — ct2c00426_si_002.zip [file ct2c00426_si_002.zip › statistics/revDSDPBEP86D4/revDSDPBEP86D4/revDSDPBEP86D4_VQ5Z_star.txt]

subset       subs.name  Nsys Nskip         MAD         MSD        RSMD       MARef  dWTMAD2  5MAD/4RMSD
********************************
    1 ACONF              15    0       0.050       0.050       0.060       1.833    0.0157  1.0445
    2 ADIM6               6    0       0.320      -0.320       0.364       3.358    0.0218  1.1006
    3 AHB21              21    0       0.206      -0.008       0.314      22.486    0.0073  0.8204
    4 AL2X6               6    0       1.757      -1.757       1.788      35.883    0.0112  1.2285
    5 ALK8                8    0       2.449      -2.413       3.186      62.601    0.0119  0.9608
    6 ALKBDE10            8    2       2.513      -0.553       2.962      99.150    0.0077  1.0604
    7 AMINO20X4          80    0       0.110      -0.035       0.137       2.439    0.1379  1.0044
    8 BH76RC             30    0       0.672       0.271       0.939      21.392    0.0359  0.8945
    9 BH76               76    0       0.705      -0.185       0.948      18.614    0.1097  0.9291
   10 BHDIV10            10    0       0.821      -0.471       0.998      45.333    0.0069  1.0273
   11 BHPERI             26    0       0.786      -0.709       0.881      20.873    0.0373  1.1153
   12 BHROT27            27    0       0.130       0.121       0.198       6.273    0.0213  0.8222
   13 BSR36              36    0       1.710      -1.710       1.899      16.197    0.1448  1.1258
   14 BUT14DIOL          64    0       0.061      -0.031       0.074       2.800    0.0529  1.0284
   15 C60ISO              0    9         NaN         NaN         NaN         NaN       NaN     NaN
   16 CARBHB12           12    0       0.370       0.332       0.482       6.036    0.0280  0.9596
   17 CDIE20             20    0       0.346       0.346       0.419       4.055    0.0651  1.0335
   18 CHB6                4    2       1.531      -1.531       1.604      30.745    0.0076  1.1933
   19 DARC               14    0       0.681       0.111       0.739      32.471    0.0112  1.1519
   20 DC13               13    0       2.175       0.373       2.742      54.978    0.0196  0.9916
   21 DIPCS10            10    0       2.872      -2.789       3.356     654.260    0.0017  1.0695
   22 FH51               51    0       0.665      -0.122       0.891      31.011    0.0416  0.9327
   23 G21EA              25    0       0.919       0.160       1.187      33.624    0.0260  0.9677
   24 G21IP              36    0       1.428      -0.301       1.932     257.610    0.0076  0.9243
   25 G2RC               25    0       1.384      -0.002       1.683      51.263    0.0257  1.0281
   26 HAL59              59    0       0.241       0.189       0.382       4.592    0.1181  0.7903
   27 HEAVY28            28    0       0.181       0.157       0.219       1.241    0.1559  1.0341
   28 HEAVYSB11          11    0       2.617       1.119       2.885      58.023    0.0189  1.1337
   29 ICONF              17    0       0.104      -0.033       0.145       3.266    0.0207  0.9011
   30 IDISP               6    0       0.745       0.481       0.829      14.223    0.0120  1.1229
   31 IL16               16    0       0.550       0.550       0.572     109.045    0.0031  1.2008
   32 INV24              24    0       0.590      -0.007       1.018      31.846    0.0170  0.7252
   33 ISO34              34    0       0.380      -0.167       0.511      14.570    0.0338  0.9299
   34 ISOL24             24    0       1.197      -0.245       1.730      21.919    0.0499  0.8645
   35 MB16-43            43    0      20.934     -20.931      24.677     468.394    0.0732  1.0604
   36 MCONF              51    0       0.091      -0.042       0.111       4.971    0.0357  1.0309
   37 NBPRC              12    0       0.694       0.289       0.912      27.708    0.0114  0.9504
   38 PA26               26    0       0.845       0.804       1.346     189.054    0.0044  0.7844
   39 PAREL              20    0       0.381       0.090       0.647       4.630    0.0626  0.7353
   40 PCONF21            18    0       0.195       0.024       0.234       1.622    0.0825  1.0406
   41 PNICO23            23    0       0.077       0.034       0.106       4.273    0.0157  0.9050
   42 PX13               13    0       1.294      -1.294       1.337      33.362    0.0192  1.2103
   43 RC21               21    0       1.276      -1.022       1.822      35.699    0.0286  0.8751
   44 RG18               18    0       0.070      -0.059       0.114       0.580    0.0831  0.7675
   45 RSE43              43    0       0.289       0.206       0.384       7.602    0.0624  0.9410
   46 S22                22    0       0.127      -0.086       0.209       7.302    0.0146  0.7585
   47 S66                66    0       0.163      -0.106       0.232       5.467    0.0750  0.8800
   48 SCONF              17    0       0.111      -0.079       0.127       4.600    0.0156  1.0889
   49 SIE4X4             16    0       5.573       5.573       6.335      33.725    0.1007  1.0997
   50 TAUT15             15    0       0.517      -0.330       0.647       3.046    0.0969  0.9986
   51 UPU23              23    0       0.511       0.363       0.642       5.723    0.0783  0.9954
   52 W4-11             140    0       2.778       2.116       3.663     306.914    0.0483  0.9480
   53 WATER27            27    0       0.556       0.039       0.655      81.174    0.0070  1.0611
   54 WCPT18             18    0       0.813      -0.735       1.028      34.988    0.0159  0.9890
   55 YBDE18             18    0       1.270       1.189       1.621      49.276    0.0177  0.9791
    0 TOTAL_UNWEIGHTED 1492   13       1.444      -0.434       4.494      71.827    0.0201

CALCULATION OF WTMAD2:

  WTMAD2=   2.23451909431431       Ndata=        1492  Skipped:          13
