# Supplementary material for: Explicitly Correlated Double-Hybrid DFT: A Comprehensive Analysis of the Basis Set Convergence on the GMTKN55 Database
Source: J Chem Theory Comput. 2022 Sep 13;18(10):5978–91. doi: 10.1021/acs.jctc.2c00426 (PMC9558368; doi:10.1021/acs.jctc.2c00426)
Supplement: Supplementary file 2 — ct2c00426_si_002.zip [file ct2c00426_si_002.zip › statistics/B2GPPLYP-D3BJ/B2GPPLYP-D3BJ/stat_with_respect_GMT_REF/B2GPPLYP-D3BJ_VTQZ_m.txt]

subset       subs.name  Nsys Nskip         MAD         MSD        RSMD       MARef  dWTMAD2  5MAD/4RMSD
********************************
    1 ACONF              15    0       0.114       0.114       0.127       1.833    0.0354  1.1180
    2 ADIM6               6    0       0.431      -0.431       0.455       3.358    0.0293  1.1840
    3 AHB21              21    0       0.420      -0.399       0.576      22.486    0.0149  0.9113
    4 AL2X6               6    0       0.615      -0.401       0.665      35.883    0.0039  1.1552
    5 ALK8                8    0       1.745       1.243       2.275      62.601    0.0085  0.9591
    6 ALKBDE10           10    0       4.599      -0.507       6.961     100.690    0.0174  0.8259
    7 AMINO20X4          80    0       0.123       0.016       0.170       2.439    0.1536  0.9079
    8 BH76RC             30    0       0.705       0.080       1.059      21.392    0.0376  0.8324
    9 BH76               76    0       0.859      -0.444       1.074      18.614    0.1332  0.9991
   10 BHDIV10            10    0       1.464      -0.422       1.871      45.333    0.0123  0.9780
   11 BHPERI             26    0       1.661      -1.661       1.815      20.873    0.0786  1.1444
   12 BHROT27            27    0       0.326       0.325       0.455       6.273    0.0532  0.8949
   13 BSR36              36    0       0.894      -0.894       0.946      16.197    0.0755  1.1819
   14 BUT14DIOL          64    0       0.088       0.086       0.114       2.800    0.0768  0.9708
   15 C60ISO              0    9         NaN         NaN         NaN         NaN       NaN     NaN
   16 CARBHB12           12    0       0.761       0.761       0.884       6.036    0.0575  1.0762
   17 CDIE20             20    0       0.674       0.674       0.722       4.055    0.1262  1.1663
   18 CHB6                6    0       4.487      -4.487       4.816      26.785    0.0382  1.1646
   19 DARC               14    0       2.229       2.229       2.467      32.471    0.0365  1.1297
   20 DC13               13    0       3.660       1.125       4.951      54.978    0.0329  0.9239
   21 DIPCS10            10    0       2.643      -2.044       3.609     654.260    0.0015  0.9155
   22 FH51               51    0       1.006      -0.157       1.458      31.011    0.0629  0.8625
   23 G21EA              25    0       1.150       0.052       1.440      33.624    0.0325  0.9981
   24 G21IP              36    0       1.802       0.121       2.381     257.610    0.0096  0.9462
   25 G2RC               25    0       1.624      -0.658       2.103      51.263    0.0301  0.9650
   26 HAL59              59    0       0.686       0.684       0.905       4.592    0.3349  0.9480
   27 HEAVY28            28    0       0.479       0.479       0.538       1.241    0.4109  1.1148
   28 HEAVYSB11          11    0       1.066       0.724       1.388      58.023    0.0077  0.9597
   29 ICONF              17    0       0.190       0.054       0.256       3.266    0.0377  0.9299
   30 IDISP               6    0       1.182       0.961       1.602      14.223    0.0189  0.9222
   31 IL16               16    0       0.583       0.583       0.642     109.045    0.0032  1.1346
   32 INV24              24    0       0.712       0.079       1.036      31.846    0.0204  0.8590
   33 ISO34              34    0       0.741       0.265       1.330      14.570    0.0657  0.6964
   34 ISOL24             24    0       2.620      -0.371       3.676      21.919    0.1090  0.8909
   35 MB16-43            43    0      10.241      -7.118      15.293     468.394    0.0357  0.8371
   36 MCONF              51    0       0.123       0.051       0.153       4.971    0.0479  1.0063
   37 NBPRC              12    0       0.973       0.378       1.338      27.708    0.0160  0.9092
   38 PA26               26    0       0.965       0.730       1.628     189.054    0.0050  0.7407
   39 PAREL              20    0       0.552       0.218       0.892       4.630    0.0906  0.7740
   40 PCONF21            18    0       0.364       0.136       0.444       1.622    0.1534  1.0243
   41 PNICO23            23    0       0.268       0.248       0.382       4.273    0.0547  0.8758
   42 PX13               13    0       1.844      -1.844       1.950      33.362    0.0273  1.1819
   43 RC21               21    0       1.486      -0.436       1.705      35.699    0.0332  1.0893
   44 RG18               18    0       0.073      -0.056       0.106       0.580    0.0859  0.8574
   45 RSE43              43    0       0.417      -0.346       0.565       7.602    0.0897  0.9233
   46 S22                22    0       0.163       0.005       0.214       7.302    0.0186  0.9527
   47 S66                66    0       0.237      -0.064       0.291       5.467    0.1086  1.0158
   48 SCONF              17    0       0.067      -0.026       0.107       4.600    0.0094  0.7824
   49 SIE4X4             16    0       6.577       6.577       7.269      33.725    0.1186  1.1310
   50 TAUT15             15    0       0.573       0.069       0.709       3.046    0.1072  1.0104
   51 UPU23              23    0       0.421       0.259       0.524       5.723    0.0643  1.0047
   52 W4-11             140    0       2.938       2.224       3.683     306.914    0.0509  0.9972
   53 WATER27            27    0       1.737       1.580       2.330      81.174    0.0220  0.9319
   54 WCPT18             18    0       1.444      -1.148       1.818      34.988    0.0282  0.9928
   55 YBDE18             18    0       1.261       0.792       1.617      49.276    0.0175  0.9748
    0 TOTAL_UNWEIGHTED 1496    9       1.364       0.079       3.251      71.803    0.0190

CALCULATION OF WTMAD2:

  WTMAD2=   3.35137406161110       Ndata=        1496  Skipped:           9
