# Supplementary material for: Explicitly Correlated Double-Hybrid DFT: A Comprehensive Analysis of the Basis Set Convergence on the GMTKN55 Database
Source: J Chem Theory Comput. 2022 Sep 13;18(10):5978–91. doi: 10.1021/acs.jctc.2c00426 (PMC9558368; doi:10.1021/acs.jctc.2c00426)
Supplement: Supplementary file 2 — ct2c00426_si_002.zip [file ct2c00426_si_002.zip › statistics/B2GPPLYP-D3BJ/B2GPPLYP-D3BJ/stat_with_respect_GMT_REF/B2GPPLYP-D3BJ_def2-QZVPP_m.txt]

subset       subs.name  Nsys Nskip         MAD         MSD        RSMD       MARef  dWTMAD2  5MAD/4RMSD
********************************
    1 ACONF              15    0       0.098       0.098       0.112       1.833    0.0303  1.0845
    2 ADIM6               6    0       0.473      -0.473       0.498       3.358    0.0321  1.1876
    3 AHB21              21    0       0.444      -0.398       0.601      22.486    0.0158  0.9250
    4 AL2X6               6    0       0.678      -0.512       0.725      35.883    0.0043  1.1689
    5 ALK8                8    0       1.507       1.202       2.010      62.601    0.0073  0.9371
    6 ALKBDE10           10    0       4.065      -1.628       6.077     100.690    0.0153  0.8362
    7 AMINO20X4          80    0       0.123       0.002       0.169       2.439    0.1531  0.9098
    8 BH76RC             30    0       0.631       0.080       0.973      21.392    0.0336  0.8104
    9 BH76               76    0       0.783      -0.307       0.989      18.614    0.1215  0.9896
   10 BHDIV10            10    0       1.430      -0.347       1.837      45.333    0.0120  0.9731
   11 BHPERI             26    0       1.490      -1.477       1.662      20.873    0.0705  1.1205
   12 BHROT27            27    0       0.299       0.296       0.414       6.273    0.0489  0.9020
   13 BSR36              36    0       1.013      -1.013       1.061      16.197    0.0856  1.1941
   14 BUT14DIOL          64    0       0.083       0.081       0.109       2.800    0.0719  0.9511
   15 C60ISO              0    9         NaN         NaN         NaN         NaN       NaN     NaN
   16 CARBHB12           12    0       0.561       0.561       0.706       6.036    0.0424  0.9939
   17 CDIE20             20    0       0.665       0.665       0.713       4.055    0.1246  1.1660
   18 CHB6                6    0       1.927      -1.927       2.044      26.785    0.0164  1.1785
   19 DARC               14    0       2.482       2.482       2.700      32.471    0.0407  1.1489
   20 DC13               13    0       3.881       1.592       4.917      54.978    0.0349  0.9867
   21 DIPCS10            10    0       3.390      -2.893       4.207     654.260    0.0020  1.0072
   22 FH51               51    0       1.020      -0.112       1.510      31.011    0.0638  0.8447
   23 G21EA              25    0       2.548      -1.969       2.909      33.624    0.0720  1.0947
   24 G21IP              36    0       1.831      -0.505       2.386     257.610    0.0097  0.9593
   25 G2RC               25    0       1.453      -0.576       1.828      51.263    0.0269  0.9933
   26 HAL59              59    0       0.398       0.333       0.562       4.592    0.1945  0.8865
   27 HEAVY28            28    0       0.244       0.237       0.300       1.241    0.2093  1.0192
   28 HEAVYSB11          11    0       0.934       0.332       1.161      58.023    0.0067  1.0061
   29 ICONF              17    0       0.172       0.039       0.241       3.266    0.0340  0.8909
   30 IDISP               6    0       1.115       0.903       1.515      14.223    0.0179  0.9195
   31 IL16               16    0       0.514       0.514       0.567     109.045    0.0029  1.1322
   32 INV24              24    0       0.786       0.141       1.088      31.846    0.0225  0.9026
   33 ISO34              34    0       0.741       0.243       1.321      14.570    0.0657  0.7011
   34 ISOL24             24    0       2.875      -0.677       3.881      21.919    0.1196  0.9259
   35 MB16-43            43    0      11.067      -9.428      14.687     468.394    0.0386  0.9418
   36 MCONF              51    0       0.246       0.159       0.271       4.971    0.0958  1.1318
   37 NBPRC              12    0       0.940       0.614       1.412      27.708    0.0155  0.8317
   38 PA26               26    0       1.118       0.946       1.749     189.054    0.0058  0.7992
   39 PAREL              20    0       0.532       0.205       0.896       4.630    0.0873  0.7419
   40 PCONF21            18    0       0.269       0.138       0.322       1.622    0.1133  1.0445
   41 PNICO23            23    0       0.214       0.183       0.308       4.273    0.0437  0.8673
   42 PX13               13    0       1.622      -1.622       1.754      33.362    0.0240  1.1560
   43 RC21               21    0       1.502      -0.615       1.718      35.699    0.0336  1.0926
   44 RG18               18    0       0.101      -0.085       0.142       0.580    0.1189  0.8897
   45 RSE43              43    0       0.386      -0.289       0.537       7.602    0.0830  0.8984
   46 S22                22    0       0.204       0.161       0.265       7.302    0.0233  0.9593
   47 S66                66    0       0.183       0.050       0.249       5.467    0.0842  0.9222
   48 SCONF              17    0       0.068      -0.026       0.110       4.600    0.0096  0.7749
   49 SIE4X4             16    0       6.262       6.262       6.953      33.725    0.1129  1.1258
   50 TAUT15             15    0       0.549       0.116       0.684       3.046    0.1028  1.0039
   51 UPU23              23    0       0.433       0.279       0.531       5.723    0.0661  1.0192
   52 W4-11             140    0       1.742       0.000       2.473     306.914    0.0302  0.8804
   53 WATER27            27    0       1.539       1.342       2.086      81.174    0.0195  0.9225
   54 WCPT18             18    0       1.169      -0.840       1.448      34.988    0.0229  1.0096
   55 YBDE18             18    0       0.968       0.265       1.346      49.276    0.0134  0.8989
    0 TOTAL_UNWEIGHTED 1496    9       1.258      -0.254       3.035      71.803    0.0175

CALCULATION OF WTMAD2:

  WTMAD2=   2.95258679180336       Ndata=        1496  Skipped:           9
