# Supplementary material for: Explicitly Correlated Double-Hybrid DFT: A Comprehensive Analysis of the Basis Set Convergence on the GMTKN55 Database
Source: J Chem Theory Comput. 2022 Sep 13;18(10):5978–91. doi: 10.1021/acs.jctc.2c00426 (PMC9558368; doi:10.1021/acs.jctc.2c00426)
Supplement: Supplementary file 2 — ct2c00426_si_002.zip [file ct2c00426_si_002.zip › statistics/B2GPPLYP-D3BJ/B2GPPLYP-D3BJ/stat_with_respect_GMT_REF/B2GPPLYP-D3BJ_VDZ.txt]

subset       subs.name  Nsys Nskip         MAD         MSD        RSMD       MARef  dWTMAD2  5MAD/4RMSD
********************************
    1 ACONF              15    0       0.150       0.150       0.188       1.833    0.0468  1.0023
    2 ADIM6               6    0       0.688      -0.688       0.729       3.358    0.0467  1.1801
    3 AHB21              21    0       7.978      -7.978       9.905      22.486    0.2831  1.0069
    4 AL2X6               6    0       2.379       0.011       3.226      35.883    0.0151  0.9221
    5 ALK8                8    0       2.585       1.889       3.617      62.601    0.0126  0.8932
    6 ALKBDE10           10    0      11.797     -11.797      12.986     100.690    0.0445  1.1356
    7 AMINO20X4          80    0       0.562       0.132       0.722       2.439    0.6999  0.9721
    8 BH76RC             30    0       5.322      -0.809       8.003      21.392    0.2836  0.8311
    9 BH76               76    0       3.644      -1.951       5.870      18.614    0.5652  0.7759
   10 BHDIV10            10    0       2.217      -0.518       2.831      45.333    0.0186  0.9790
   11 BHPERI             26    0       2.549      -2.476       2.703      20.873    0.1206  1.1787
   12 BHROT27            27    0       0.367       0.095       0.458       6.273    0.0600  1.0017
   13 BSR36              36    0       2.594      -2.594       2.770      16.197    0.2191  1.1709
   14 BUT14DIOL          64    0       1.959       1.937       2.087       2.800    1.7015  1.1734
   15 C60ISO              0    9         NaN         NaN         NaN         NaN       NaN     NaN
   16 CARBHB12           12    0       1.380       1.364       1.844       6.036    0.1042  0.9355
   17 CDIE20             20    0       0.723       0.723       0.763       4.055    0.1355  1.1847
   18 CHB6                6    0       5.838      -5.838       6.565      26.785    0.0497  1.1116
   19 DARC               14    0       2.352      -1.748       2.650      32.471    0.0385  1.1096
   20 DC13               13    0       5.105       4.803      10.041      54.978    0.0459  0.6355
   21 DIPCS10            10    0       9.448      -9.448      10.542     654.260    0.0055  1.1203
   22 FH51               51    0       3.329       0.414       4.546      31.011    0.2080  0.9153
   23 G21EA              25    0      25.606     -25.606      28.627      33.624    0.7234  1.1181
   24 G21IP              36    0       4.973      -4.494       5.985     257.610    0.0264  1.0386
   25 G2RC               25    0       6.602       0.138       8.341      51.263    0.1223  0.9894
   26 HAL59              59    0       1.378       1.365       1.869       4.592    0.6729  0.9220
   27 HEAVY28            28    0       0.474       0.323       0.900       1.241    0.4058  0.6577
   28 HEAVYSB11          11    0       4.238      -4.012       5.322      58.023    0.0305  0.9956
   29 ICONF              17    0       0.377       0.076       0.523       3.266    0.0746  0.9025
   30 IDISP               6    0       1.503       0.188       1.673      14.223    0.0241  1.1233
   31 IL16               16    0       9.180      -9.180       9.310     109.045    0.0512  1.2326
   32 INV24              24    0       1.227       1.023       1.954      31.846    0.0351  0.7850
   33 ISO34              34    0       1.359      -0.073       1.882      14.570    0.1205  0.9026
   34 ISOL24             24    0       1.867       0.078       2.513      21.919    0.0777  0.9288
   35 MB16-43            43    0      32.520     -32.520      35.777     468.394    0.1134  1.1362
   36 MCONF              51    0       0.809       0.710       0.903       4.971    0.3152  1.1197
   37 NBPRC              12    0       1.586      -0.240       1.931      27.708    0.0261  1.0266
   38 PA26               26    0       3.880       3.639       4.394     189.054    0.0203  1.1039
   39 PAREL              20    0       1.425      -0.230       2.384       4.630    0.2338  0.7472
   40 PCONF21            18    0       1.735      -0.245       2.181       1.622    0.7315  0.9940
   41 PNICO23            23    0       1.020       0.930       1.485       4.273    0.2085  0.8581
   42 PX13               13    0       4.622      -4.622       4.776      33.362    0.0684  1.2097
   43 RC21               21    0       2.044       1.017       2.971      35.699    0.0457  0.8599
   44 RG18               18    0       0.274      -0.020       0.405       0.580    0.3236  0.8464
   45 RSE43              43    0       0.512      -0.301       0.622       7.602    0.1100  1.0295
   46 S22                22    0       1.601       1.588       2.190       7.302    0.1833  0.9138
   47 S66                66    0       1.431       1.351       1.896       5.467    0.6563  0.9431
   48 SCONF              17    0       2.943       1.256       3.405       4.600    0.4133  1.0805
   49 SIE4X4             16    0       6.912       6.912       7.943      33.725    0.1246  1.0878
   50 TAUT15             15    0       0.669       0.515       1.143       3.046    0.1252  0.7316
   51 UPU23              23    0       1.004       0.536       1.268       5.723    0.1534  0.9902
   52 W4-11             140    0      16.857     -16.857      18.740     306.914    0.2922  1.1244
   53 WATER27            27    0      42.768      42.768      56.168      81.174    0.5405  0.9518
   54 WCPT18             18    0       4.935      -4.517       5.916      34.988    0.0965  1.0427
   55 YBDE18             18    0       3.845      -2.906       4.295      49.276    0.0534  1.1191
    0 TOTAL_UNWEIGHTED 1496    9       5.837      -2.511      12.462      71.803    0.0813

CALCULATION OF WTMAD2:

  WTMAD2=   11.9040656815751       Ndata=        1496  Skipped:           9
