# Supplementary material for: Explicitly Correlated Double-Hybrid DFT: A Comprehensive Analysis of the Basis Set Convergence on the GMTKN55 Database
Source: J Chem Theory Comput. 2022 Sep 13;18(10):5978–91. doi: 10.1021/acs.jctc.2c00426 (PMC9558368; doi:10.1021/acs.jctc.2c00426)
Supplement: Supplementary file 2 — ct2c00426_si_002.zip [file ct2c00426_si_002.zip › statistics/B2GPPLYP-D3BJ/B2GPPLYP-D3BJ/stat_with_respect_GMT_REF/B2GPPLYP-D3BJ_def2-TQZVPP.txt]

subset       subs.name  Nsys Nskip         MAD         MSD        RSMD       MARef  dWTMAD2  5MAD/4RMSD
********************************
    1 ACONF              15    0       0.117       0.117       0.134       1.833    0.0364  1.0908
    2 ADIM6               6    0       0.483      -0.483       0.517       3.358    0.0328  1.1664
    3 AHB21              21    0       1.379      -1.379       1.739      22.486    0.0489  0.9915
    4 AL2X6               6    0       0.627      -0.424       0.675      35.883    0.0040  1.1610
    5 ALK8                8    0       1.643       1.293       2.105      62.601    0.0080  0.9757
    6 ALKBDE10           10    0       4.242      -0.249       6.228     100.690    0.0160  0.8514
    7 AMINO20X4          80    0       0.127       0.018       0.175       2.439    0.1578  0.9040
    8 BH76RC             30    0       0.871      -0.199       1.231      21.392    0.0464  0.8847
    9 BH76               76    0       1.078      -0.642       1.413      18.614    0.1672  0.9534
   10 BHDIV10            10    0       1.426      -0.363       1.838      45.333    0.0120  0.9700
   11 BHPERI             26    0       1.527      -1.508       1.689      20.873    0.0723  1.1299
   12 BHROT27            27    0       0.324       0.320       0.460       6.273    0.0530  0.8809
   13 BSR36              36    0       1.009      -1.009       1.073      16.197    0.0852  1.1747
   14 BUT14DIOL          64    0       0.087       0.084       0.118       2.800    0.0759  0.9268
   15 C60ISO              0    9         NaN         NaN         NaN         NaN       NaN     NaN
   16 CARBHB12           12    0       0.585       0.580       0.742       6.036    0.0442  0.9850
   17 CDIE20             20    0       0.671       0.671       0.722       4.055    0.1257  1.1613
   18 CHB6                6    0       2.216      -2.216       2.403      26.785    0.0189  1.1526
   19 DARC               14    0       2.577       2.577       2.795      32.471    0.0422  1.1524
   20 DC13               13    0       4.056       0.905       5.458      54.978    0.0364  0.9288
   21 DIPCS10            10    0       2.683      -1.875       3.693     654.260    0.0016  0.9081
   22 FH51               51    0       1.137      -0.189       1.639      31.011    0.0710  0.8670
   23 G21EA              25    0       2.677      -2.232       2.860      33.624    0.0756  1.1702
   24 G21IP              36    0       1.828       0.178       2.390     257.610    0.0097  0.9561
   25 G2RC               25    0       1.626      -0.765       2.012      51.263    0.0301  1.0101
   26 HAL59              59    0       0.472       0.411       0.684       4.592    0.2305  0.8630
   27 HEAVY28            28    0       0.321       0.314       0.376       1.241    0.2754  1.0697
   28 HEAVYSB11          11    0       1.147       1.030       1.506      58.023    0.0083  0.9522
   29 ICONF              17    0       0.184       0.033       0.248       3.266    0.0364  0.9300
   30 IDISP               6    0       1.332       1.001       1.765      14.223    0.0213  0.9434
   31 IL16               16    0       0.197       0.121       0.236     109.045    0.0011  1.0481
   32 INV24              24    0       0.816       0.091       1.126      31.846    0.0234  0.9060
   33 ISO34              34    0       0.739       0.282       1.339      14.570    0.0655  0.6896
   34 ISOL24             24    0       2.953      -0.671       3.983      21.919    0.1229  0.9268
   35 MB16-43            43    0       9.728      -6.732      14.106     468.394    0.0339  0.8621
   36 MCONF              51    0       0.154       0.069       0.183       4.971    0.0602  1.0559
   37 NBPRC              12    0       1.092       0.508       1.499      27.708    0.0180  0.9103
   38 PA26               26    0       0.941       0.585       1.601     189.054    0.0049  0.7348
   39 PAREL              20    0       0.563       0.223       0.913       4.630    0.0924  0.7708
   40 PCONF21            18    0       0.311       0.135       0.384       1.622    0.1311  1.0128
   41 PNICO23            23    0       0.299       0.294       0.408       4.273    0.0612  0.9167
   42 PX13               13    0       1.434      -1.434       1.532      33.362    0.0212  1.1701
   43 RC21               21    0       1.500      -0.554       1.732      35.699    0.0335  1.0824
   44 RG18               18    0       0.140      -0.122       0.198       0.580    0.1648  0.8813
   45 RSE43              43    0       0.416      -0.331       0.585       7.602    0.0893  0.8885
   46 S22                22    0       0.181       0.120       0.254       7.302    0.0207  0.8885
   47 S66                66    0       0.230       0.019       0.303       5.467    0.1054  0.9490
   48 SCONF              17    0       0.085      -0.030       0.125       4.600    0.0119  0.8481
   49 SIE4X4             16    0       6.303       6.303       6.996      33.725    0.1136  1.1262
   50 TAUT15             15    0       0.579       0.109       0.762       3.046    0.1083  0.9501
   51 UPU23              23    0       0.435       0.279       0.535       5.723    0.0665  1.0177
   52 W4-11             140    0       2.753       1.948       3.464     306.914    0.0477  0.9933
   53 WATER27            27    0       3.613       3.516       4.237      81.174    0.0457  1.0660
   54 WCPT18             18    0       1.130      -0.834       1.388      34.988    0.0221  1.0173
   55 YBDE18             18    0       1.277       0.661       1.682      49.276    0.0177  0.9485
    0 TOTAL_UNWEIGHTED 1496    9       1.404       0.028       3.121      71.803    0.0196

CALCULATION OF WTMAD2:

  WTMAD2=   3.32598571177687       Ndata=        1496  Skipped:           9
