# Supplementary material for: Explicitly Correlated Double-Hybrid DFT: A Comprehensive Analysis of the Basis Set Convergence on the GMTKN55 Database
Source: J Chem Theory Comput. 2022 Sep 13;18(10):5978–91. doi: 10.1021/acs.jctc.2c00426 (PMC9558368; doi:10.1021/acs.jctc.2c00426)
Supplement: Supplementary file 2 — ct2c00426_si_002.zip [file ct2c00426_si_002.zip › statistics/B2GPPLYP-D3BJ/B2GPPLYP-D3BJ/stat_with_respect_GMT_REF/B2GPPLYP-D3BJ_VQZ_m.txt]

subset       subs.name  Nsys Nskip         MAD         MSD        RSMD       MARef  dWTMAD2  5MAD/4RMSD
********************************
    1 ACONF              15    0       0.105       0.105       0.119       1.833    0.0327  1.1019
    2 ADIM6               6    0       0.485      -0.485       0.510       3.358    0.0330  1.1901
    3 AHB21              21    0       0.423      -0.407       0.561      22.486    0.0150  0.9436
    4 AL2X6               6    0       0.627      -0.459       0.685      35.883    0.0040  1.1437
    5 ALK8                8    0       1.764       1.422       2.380      62.601    0.0086  0.9266
    6 ALKBDE10           10    0       4.375      -1.477       6.724     100.690    0.0165  0.8133
    7 AMINO20X4          80    0       0.120       0.007       0.164       2.439    0.1496  0.9166
    8 BH76RC             30    0       0.641       0.111       0.991      21.392    0.0342  0.8093
    9 BH76               76    0       0.857      -0.438       1.066      18.614    0.1329  1.0045
   10 BHDIV10            10    0       1.472      -0.382       1.889      45.333    0.0123  0.9742
   11 BHPERI             26    0       1.547      -1.547       1.717      20.873    0.0732  1.1266
   12 BHROT27            27    0       0.301       0.301       0.408       6.273    0.0493  0.9232
   13 BSR36              36    0       1.061      -1.061       1.111      16.197    0.0896  1.1932
   14 BUT14DIOL          64    0       0.093       0.092       0.117       2.800    0.0807  0.9916
   15 C60ISO              0    9         NaN         NaN         NaN         NaN       NaN     NaN
   16 CARBHB12           12    0       0.735       0.735       0.851       6.036    0.0555  1.0786
   17 CDIE20             20    0       0.675       0.675       0.722       4.055    0.1266  1.1690
   18 CHB6                6    0       4.004      -4.004       4.134      26.785    0.0341  1.2107
   19 DARC               14    0       2.308       2.308       2.551      32.471    0.0378  1.1305
   20 DC13               13    0       3.944       1.381       5.110      54.978    0.0354  0.9647
   21 DIPCS10            10    0       3.520      -3.035       4.296     654.260    0.0020  1.0242
   22 FH51               51    0       0.939      -0.042       1.368      31.011    0.0587  0.8584
   23 G21EA              25    0       1.199      -0.371       1.440      33.624    0.0339  1.0406
   24 G21IP              36    0       1.858      -0.610       2.376     257.610    0.0099  0.9779
   25 G2RC               25    0       1.560      -0.429       2.038      51.263    0.0289  0.9565
   26 HAL59              59    0       0.559       0.555       0.747       4.592    0.2727  0.9351
   27 HEAVY28            28    0       0.336       0.336       0.412       1.241    0.2883  1.0218
   28 HEAVYSB11          11    0       1.042       0.016       1.263      58.023    0.0075  1.0311
   29 ICONF              17    0       0.188       0.061       0.248       3.266    0.0372  0.9484
   30 IDISP               6    0       1.133       0.899       1.543      14.223    0.0182  0.9174
   31 IL16               16    0       0.457       0.448       0.522     109.045    0.0025  1.0950
   32 INV24              24    0       0.715       0.092       1.023      31.846    0.0205  0.8737
   33 ISO34              34    0       0.805       0.222       1.354      14.570    0.0714  0.7436
   34 ISOL24             24    0       2.589      -0.415       3.636      21.919    0.1077  0.8901
   35 MB16-43            43    0      11.024      -9.024      15.548     468.394    0.0385  0.8863
   36 MCONF              51    0       0.186       0.113       0.211       4.971    0.0725  1.1040
   37 NBPRC              12    0       0.740       0.485       1.178      27.708    0.0122  0.7847
   38 PA26               26    0       1.322       1.202       1.883     189.054    0.0069  0.8776
   39 PAREL              20    0       0.527       0.200       0.872       4.630    0.0866  0.7560
   40 PCONF21            18    0       0.292       0.125       0.347       1.622    0.1231  1.0513
   41 PNICO23            23    0       0.274       0.259       0.369       4.273    0.0561  0.9290
   42 PX13               13    0       2.005      -2.005       2.127      33.362    0.0297  1.1783
   43 RC21               21    0       1.531      -0.454       1.732      35.699    0.0342  1.1050
   44 RG18               18    0       0.080      -0.052       0.114       0.580    0.0949  0.8830
   45 RSE43              43    0       0.410      -0.326       0.542       7.602    0.0881  0.9449
   46 S22                22    0       0.176       0.117       0.231       7.302    0.0201  0.9519
   47 S66                66    0       0.199       0.012       0.265       5.467    0.0914  0.9417
   48 SCONF              17    0       0.064      -0.011       0.107       4.600    0.0090  0.7537
   49 SIE4X4             16    0       6.514       6.514       7.188      33.725    0.1174  1.1327
   50 TAUT15             15    0       0.553       0.102       0.657       3.046    0.1034  1.0515
   51 UPU23              23    0       0.436       0.303       0.549       5.723    0.0665  0.9916
   52 W4-11             140    0       1.835       0.123       2.559     306.914    0.0318  0.8964
   53 WATER27            27    0       2.083       1.958       2.870      81.174    0.0263  0.9072
   54 WCPT18             18    0       1.538      -1.232       1.957      34.988    0.0301  0.9826
   55 YBDE18             18    0       0.862       0.315       1.200      49.276    0.0120  0.8976
    0 TOTAL_UNWEIGHTED 1496    9       1.287      -0.199       3.188      71.803    0.0179

CALCULATION OF WTMAD2:

  WTMAD2=   3.13092181254390       Ndata=        1496  Skipped:           9
