# Supplementary material for: Explicitly Correlated Double-Hybrid DFT: A Comprehensive Analysis of the Basis Set Convergence on the GMTKN55 Database
Source: J Chem Theory Comput. 2022 Sep 13;18(10):5978–91. doi: 10.1021/acs.jctc.2c00426 (PMC9558368; doi:10.1021/acs.jctc.2c00426)
Supplement: Supplementary file 2 — ct2c00426_si_002.zip [file ct2c00426_si_002.zip › statistics/B2GPPLYP-D3BJ/B2GPPLYP-D3BJ/stat_with_respect_GMT_REF/B2GPPLYP-D3BJ_def2-TQZVPP_m.txt]

subset       subs.name  Nsys Nskip         MAD         MSD        RSMD       MARef  dWTMAD2  5MAD/4RMSD
********************************
    1 ACONF              15    0       0.117       0.117       0.134       1.833    0.0364  1.0908
    2 ADIM6               6    0       0.483      -0.483       0.517       3.358    0.0328  1.1664
    3 AHB21              21    0       0.446      -0.422       0.606      22.486    0.0158  0.9202
    4 AL2X6               6    0       0.627      -0.424       0.675      35.883    0.0040  1.1610
    5 ALK8                8    0       1.643       1.293       2.105      62.601    0.0080  0.9757
    6 ALKBDE10           10    0       4.242      -0.249       6.228     100.690    0.0160  0.8514
    7 AMINO20X4          80    0       0.123       0.020       0.170       2.439    0.1536  0.9046
    8 BH76RC             30    0       0.692       0.044       1.034      21.392    0.0369  0.8369
    9 BH76               76    0       0.808      -0.354       1.018      18.614    0.1253  0.9919
   10 BHDIV10            10    0       1.426      -0.363       1.838      45.333    0.0120  0.9700
   11 BHPERI             26    0       1.527      -1.508       1.689      20.873    0.0723  1.1299
   12 BHROT27            27    0       0.324       0.320       0.460       6.273    0.0530  0.8809
   13 BSR36              36    0       1.009      -1.009       1.073      16.197    0.0852  1.1747
   14 BUT14DIOL          64    0       0.090       0.088       0.116       2.800    0.0780  0.9661
   15 C60ISO              0    9         NaN         NaN         NaN         NaN       NaN     NaN
   16 CARBHB12           12    0       0.585       0.580       0.742       6.036    0.0442  0.9850
   17 CDIE20             20    0       0.671       0.671       0.722       4.055    0.1257  1.1613
   18 CHB6                6    0       2.216      -2.216       2.403      26.785    0.0189  1.1526
   19 DARC               14    0       2.577       2.577       2.795      32.471    0.0422  1.1524
   20 DC13               13    0       4.056       0.905       5.458      54.978    0.0364  0.9288
   21 DIPCS10            10    0       2.683      -1.875       3.693     654.260    0.0016  0.9081
   22 FH51               51    0       1.137      -0.189       1.639      31.011    0.0710  0.8670
   23 G21EA              25    0       2.036      -1.216       2.336      33.624    0.0575  1.0892
   24 G21IP              36    0       1.828       0.178       2.390     257.610    0.0097  0.9561
   25 G2RC               25    0       1.626      -0.765       2.012      51.263    0.0301  1.0101
   26 HAL59              59    0       0.472       0.411       0.684       4.592    0.2305  0.8630
   27 HEAVY28            28    0       0.321       0.314       0.376       1.241    0.2754  1.0697
   28 HEAVYSB11          11    0       1.147       1.030       1.506      58.023    0.0083  0.9522
   29 ICONF              17    0       0.184       0.033       0.248       3.266    0.0364  0.9300
   30 IDISP               6    0       1.332       1.001       1.765      14.223    0.0213  0.9434
   31 IL16               16    0       0.606       0.606       0.653     109.045    0.0034  1.1604
   32 INV24              24    0       0.816       0.091       1.126      31.846    0.0234  0.9060
   33 ISO34              34    0       0.739       0.282       1.339      14.570    0.0655  0.6896
   34 ISOL24             24    0       2.953      -0.671       3.983      21.919    0.1229  0.9268
   35 MB16-43            43    0       9.728      -6.732      14.106     468.394    0.0339  0.8621
   36 MCONF              51    0       0.151       0.075       0.186       4.971    0.0587  1.0115
   37 NBPRC              12    0       1.092       0.508       1.499      27.708    0.0180  0.9103
   38 PA26               26    0       0.941       0.585       1.601     189.054    0.0049  0.7348
   39 PAREL              20    0       0.561       0.232       0.915       4.630    0.0921  0.7668
   40 PCONF21            18    0       0.357       0.172       0.447       1.622    0.1505  0.9973
   41 PNICO23            23    0       0.232       0.193       0.354       4.273    0.0475  0.8201
   42 PX13               13    0       1.434      -1.434       1.532      33.362    0.0212  1.1701
   43 RC21               21    0       1.500      -0.554       1.732      35.699    0.0335  1.0824
   44 RG18               18    0       0.121      -0.113       0.173       0.580    0.1426  0.8713
   45 RSE43              43    0       0.416      -0.331       0.585       7.602    0.0893  0.8885
   46 S22                22    0       0.187       0.004       0.233       7.302    0.0214  1.0031
   47 S66                66    0       0.249      -0.081       0.307       5.467    0.1143  1.0160
   48 SCONF              17    0       0.078      -0.047       0.113       4.600    0.0110  0.8664
   49 SIE4X4             16    0       6.303       6.303       6.996      33.725    0.1136  1.1262
   50 TAUT15             15    0       0.579       0.109       0.762       3.046    0.1083  0.9501
   51 UPU23              23    0       0.435       0.279       0.535       5.723    0.0665  1.0177
   52 W4-11             140    0       2.753       1.948       3.464     306.914    0.0477  0.9933
   53 WATER27            27    0       1.462       1.273       1.929      81.174    0.0185  0.9477
   54 WCPT18             18    0       1.130      -0.834       1.388      34.988    0.0221  1.0173
   55 YBDE18             18    0       1.277       0.661       1.682      49.276    0.0177  0.9485
    0 TOTAL_UNWEIGHTED 1496    9       1.328       0.036       3.057      71.803    0.0185

CALCULATION OF WTMAD2:

  WTMAD2=   3.18697825250308       Ndata=        1496  Skipped:           9
