# Supplementary material for: Explicitly Correlated Double-Hybrid DFT: A Comprehensive Analysis of the Basis Set Convergence on the GMTKN55 Database
Source: J Chem Theory Comput. 2022 Sep 13;18(10):5978–91. doi: 10.1021/acs.jctc.2c00426 (PMC9558368; doi:10.1021/acs.jctc.2c00426)
Supplement: Supplementary file 2 — ct2c00426_si_002.zip [file ct2c00426_si_002.zip › statistics/B2GPPLYP-D3BJ/B2GPPLYP-D3BJ/stat_with_respect_GMT_REF/B2GPPLYP-D3BJ_VTZ.txt]

subset       subs.name  Nsys Nskip         MAD         MSD        RSMD       MARef  dWTMAD2  5MAD/4RMSD
********************************
    1 ACONF              15    0       0.083       0.083       0.098       1.833    0.0258  1.0618
    2 ADIM6               6    0       0.512      -0.512       0.534       3.358    0.0347  1.1976
    3 AHB21              21    0       4.749      -4.749       6.098      22.486    0.1685  0.9734
    4 AL2X6               6    0       0.814      -0.682       0.854      35.883    0.0052  1.1907
    5 ALK8                8    0       1.972       1.775       2.793      62.601    0.0096  0.8824
    6 ALKBDE10           10    0       5.071      -3.756       7.125     100.690    0.0191  0.8896
    7 AMINO20X4          80    0       0.189       0.022       0.261       2.439    0.2353  0.9038
    8 BH76RC             30    0       2.241      -0.701       4.116      21.392    0.1194  0.6806
    9 BH76               76    0       1.976      -1.131       3.523      18.614    0.3066  0.7012
   10 BHDIV10            10    0       1.554      -0.445       2.050      45.333    0.0130  0.9473
   11 BHPERI             26    0       1.661      -1.661       1.835      20.873    0.0786  1.1315
   12 BHROT27            27    0       0.277       0.274       0.348       6.273    0.0453  0.9958
   13 BSR36              36    0       1.320      -1.320       1.379      16.197    0.1115  1.1965
   14 BUT14DIOL          64    0       0.608       0.603       0.645       2.800    0.5283  1.1791
   15 C60ISO              0    9         NaN         NaN         NaN         NaN       NaN     NaN
   16 CARBHB12           12    0       0.899       0.899       1.077       6.036    0.0679  1.0434
   17 CDIE20             20    0       0.726       0.726       0.771       4.055    0.1360  1.1771
   18 CHB6                6    0       4.027      -4.027       4.037      26.785    0.0343  1.2470
   19 DARC               14    0       2.125       2.125       2.402      32.471    0.0348  1.1056
   20 DC13               13    0       4.131       1.672       5.442      54.978    0.0371  0.9489
   21 DIPCS10            10    0       4.792      -4.428       5.493     654.260    0.0028  1.0905
   22 FH51               51    0       1.259       0.256       1.579      31.011    0.0787  0.9972
   23 G21EA              25    0      13.072     -13.072      14.610      33.624    0.3693  1.1184
   24 G21IP              36    0       2.375      -1.545       2.851     257.610    0.0126  1.0414
   25 G2RC               25    0       2.253       0.123       3.004      51.263    0.0418  0.9379
   26 HAL59              59    0       0.642       0.640       0.835       4.592    0.3134  0.9615
   27 HEAVY28            28    0       0.290       0.265       0.469       1.241    0.2484  0.7723
   28 HEAVYSB11          11    0       1.547      -0.927       1.805      58.023    0.0111  1.0715
   29 ICONF              17    0       0.205       0.050       0.264       3.266    0.0406  0.9737
   30 IDISP               6    0       1.080       0.861       1.502      14.223    0.0173  0.8988
   31 IL16               16    0       4.426      -4.426       4.481     109.045    0.0247  1.2345
   32 INV24              24    0       0.839       0.110       1.166      31.846    0.0240  0.8991
   33 ISO34              34    0       0.951       0.104       1.447      14.570    0.0843  0.8216
   34 ISOL24             24    0       2.511      -0.544       3.484      21.919    0.1045  0.9010
   35 MB16-43            43    0      12.294     -11.503      16.119     468.394    0.0429  0.9534
   36 MCONF              51    0       0.467       0.442       0.528       4.971    0.1822  1.1065
   37 NBPRC              12    0       0.681       0.444       0.780      27.708    0.0112  1.0908
   38 PA26               26    0       2.115       2.030       2.560     189.054    0.0111  1.0328
   39 PAREL              20    0       0.525       0.204       0.826       4.630    0.0861  0.7941
   40 PCONF21            18    0       0.425      -0.015       0.558       1.622    0.1793  0.9526
   41 PNICO23            23    0       0.597       0.588       0.747       4.273    0.1221  0.9995
   42 PX13               13    0       2.828      -2.828       2.998      33.362    0.0419  1.1793
   43 RC21               21    0       1.678      -0.273       1.899      35.699    0.0375  1.1044
   44 RG18               18    0       0.226       0.040       0.268       0.580    0.2660  1.0509
   45 RSE43              43    0       0.456      -0.369       0.575       7.602    0.0981  0.9923
   46 S22                22    0       0.743       0.721       0.908       7.302    0.0850  1.0223
   47 S66                66    0       0.666       0.592       0.853       5.467    0.3057  0.9765
   48 SCONF              17    0       0.826       0.297       1.003       4.600    0.1160  1.0296
   49 SIE4X4             16    0       6.788       6.788       7.460      33.725    0.1224  1.1373
   50 TAUT15             15    0       0.544       0.248       0.657       3.046    0.1018  1.0362
   51 UPU23              23    0       0.525       0.365       0.692       5.723    0.0802  0.9496
   52 W4-11             140    0       3.393      -3.193       4.146     306.914    0.0588  1.0231
   53 WATER27            27    0      20.552      20.552      26.219      81.174    0.2597  0.9798
   54 WCPT18             18    0       2.223      -1.906       2.860      34.988    0.0434  0.9715
   55 YBDE18             18    0       0.907      -0.279       1.191      49.276    0.0126  0.9520
    0 TOTAL_UNWEIGHTED 1496    9       2.382      -0.590       5.452      71.803    0.0332

CALCULATION OF WTMAD2:

  WTMAD2=   5.64856301599997       Ndata=        1496  Skipped:           9
