# Supplementary material for: Explicitly Correlated Double-Hybrid DFT: A Comprehensive Analysis of the Basis Set Convergence on the GMTKN55 Database
Source: J Chem Theory Comput. 2022 Sep 13;18(10):5978–91. doi: 10.1021/acs.jctc.2c00426 (PMC9558368; doi:10.1021/acs.jctc.2c00426)
Supplement: Supplementary file 2 — ct2c00426_si_002.zip [file ct2c00426_si_002.zip › statistics/B2GPPLYP-D3BJ/B2GPPLYP-D3BJ/stat_with_respect_GMT_REF/B2GPPLYP-D3BJ_VQ5Z_m.txt]

subset       subs.name  Nsys Nskip         MAD         MSD        RSMD       MARef  dWTMAD2  5MAD/4RMSD
********************************
    1 ACONF              15    0       0.109       0.109       0.124       1.833    0.0338  1.0915
    2 ADIM6               6    0       0.476      -0.476       0.505       3.358    0.0324  1.1778
    3 AHB21              21    0       0.343      -0.293       0.503      22.486    0.0122  0.8522
    4 AL2X6               6    0       0.729      -0.441       0.767      35.883    0.0046  1.1883
    5 ALK8                8    0       1.535       1.184       2.073      62.601    0.0075  0.9257
    6 ALKBDE10            8    2       2.845       1.432       3.763      99.150    0.0087  0.9449
    7 AMINO20X4          80    0       0.122       0.012       0.169       2.439    0.1520  0.8979
    8 BH76RC             30    0       0.682       0.129       1.015      21.392    0.0364  0.8391
    9 BH76               76    0       0.818      -0.384       1.041      18.614    0.1272  0.9815
   10 BHDIV10            10    0       1.413      -0.411       1.823      45.333    0.0119  0.9690
   11 BHPERI             26    0       1.511      -1.490       1.664      20.873    0.0717  1.1356
   12 BHROT27            27    0       0.315       0.310       0.455       6.273    0.0516  0.8649
   13 BSR36              36    0       1.328      -1.328       1.421      16.197    0.1125  1.1687
   14 BUT14DIOL          64    0       0.086       0.085       0.112       2.800    0.0753  0.9632
   15 C60ISO              0    9         NaN         NaN         NaN         NaN       NaN     NaN
   16 CARBHB12           12    0       0.543       0.516       0.708       6.036    0.0411  0.9583
   17 CDIE20             20    0       0.661       0.661       0.706       4.055    0.1243  1.1701
   18 CHB6                4    2       2.739      -2.739       2.784      30.745    0.0136  1.2297
   19 DARC               14    0       2.584       2.584       2.832      32.471    0.0424  1.1407
   20 DC13               13    0       3.721       1.145       4.937      54.978    0.0335  0.9420
   21 DIPCS10            10    0       2.525      -1.934       3.558     654.260    0.0015  0.8870
   22 FH51               51    0       1.148      -0.171       1.631      31.011    0.0719  0.8801
   23 G21EA              25    0       1.147       0.070       1.420      33.624    0.0325  1.0093
   24 G21IP              36    0       1.891       0.199       2.441     257.610    0.0101  0.9682
   25 G2RC               25    0       1.600      -0.680       2.019      51.263    0.0297  0.9906
   26 HAL59              59    0       0.532       0.523       0.748       4.592    0.2605  0.8896
   27 HEAVY28            28    0       0.302       0.285       0.403       1.241    0.2591  0.9346
   28 HEAVYSB11          11    0       1.031       0.707       1.279      58.023    0.0074  1.0080
   29 ICONF              17    0       0.175       0.031       0.231       3.266    0.0348  0.9467
   30 IDISP               6    0       1.341       1.050       1.841      14.223    0.0216  0.9105
   31 IL16               16    0       0.667       0.667       0.708     109.045    0.0037  1.1783
   32 INV24              24    0       0.765       0.034       1.076      31.846    0.0220  0.8884
   33 ISO34              34    0       0.712       0.244       1.312      14.570    0.0633  0.6784
   34 ISOL24             24    0       2.718      -0.413       3.824      21.919    0.1134  0.8884
   35 MB16-43            43    0       8.961      -6.100      12.325     468.394    0.0313  0.9089
   36 MCONF              51    0       0.122       0.043       0.150       4.971    0.0479  1.0226
   37 NBPRC              12    0       1.081       0.501       1.491      27.708    0.0178  0.9060
   38 PA26               26    0       0.927       0.488       1.587     189.054    0.0049  0.7300
   39 PAREL              20    0       0.558       0.218       0.886       4.630    0.0919  0.7878
   40 PCONF21            18    0       0.359       0.122       0.441       1.622    0.1519  1.0174
   41 PNICO23            23    0       0.250       0.220       0.369       4.273    0.0513  0.8471
   42 PX13               13    0       1.433      -1.433       1.535      33.362    0.0213  1.1675
   43 RC21               21    0       1.454      -0.569       1.686      35.699    0.0326  1.0780
   44 RG18               18    0       0.095      -0.076       0.137       0.580    0.1126  0.8717
   45 RSE43              43    0       0.404      -0.321       0.577       7.602    0.0870  0.8756
   46 S22                22    0       0.170      -0.025       0.221       7.302    0.0195  0.9595
   47 S66                66    0       0.246      -0.089       0.299       5.467    0.1132  1.0287
   48 SCONF              17    0       0.065      -0.012       0.105       4.600    0.0092  0.7780
   49 SIE4X4             16    0       6.248       6.248       6.959      33.725    0.1129  1.1223
   50 TAUT15             15    0       0.576       0.079       0.736       3.046    0.1081  0.9790
   51 UPU23              23    0       0.461       0.316       0.568       5.723    0.0706  1.0135
   52 W4-11             140    0       2.853       2.165       3.582     306.914    0.0496  0.9956
   53 WATER27            27    0       1.417       1.175       1.873      81.174    0.0180  0.9457
   54 WCPT18             18    0       1.045      -0.748       1.288      34.988    0.0205  1.0145
   55 YBDE18             18    0       1.357       0.781       1.712      49.276    0.0189  0.9905
    0 TOTAL_UNWEIGHTED 1492   13       1.285       0.106       2.789      71.827    0.0179

CALCULATION OF WTMAD2:

  WTMAD2=   3.11513173739784       Ndata=        1492  Skipped:          13
