# Supplementary material for: Explicitly Correlated Double-Hybrid DFT: A Comprehensive Analysis of the Basis Set Convergence on the GMTKN55 Database
Source: J Chem Theory Comput. 2022 Sep 13;18(10):5978–91. doi: 10.1021/acs.jctc.2c00426 (PMC9558368; doi:10.1021/acs.jctc.2c00426)
Supplement: Supplementary file 2 — ct2c00426_si_002.zip [file ct2c00426_si_002.zip › statistics/B2GPPLYP-D3BJ/B2GPPLYP-D3BJ/stat_with_respect_GMT_REF/B2GPPLYP-D3BJ_VDZ-F12_NOf12.txt]

subset       subs.name  Nsys Nskip         MAD         MSD        RSMD       MARef  dWTMAD2  5MAD/4RMSD
********************************
    1 ACONF              15    0       0.369       0.369       0.414       1.833    0.1149  1.1137
    2 ADIM6               6    0       2.016      -2.016       2.185       3.358    0.1372  1.1534
    3 AHB21              21    0       0.345       0.065       0.407      22.486    0.0123  1.0600
    4 AL2X6               6    0       5.049      -5.049       5.203      35.883    0.0322  1.2129
    5 ALK8                8    0       3.547      -3.288       4.892      62.601    0.0173  0.9062
    6 ALKBDE10            8    2       3.940      -3.149       4.768      99.150    0.0121  1.0329
    7 AMINO20X4          80    0       0.228      -0.060       0.296       2.439    0.2851  0.9648
    8 BH76RC             30    0       0.802      -0.066       1.079      21.392    0.0428  0.9288
    9 BH76               76    0       0.967       0.023       1.191      18.614    0.1505  1.0153
   10 BHDIV10            10    0       1.500       0.100       1.871      45.333    0.0126  1.0018
   11 BHPERI             26    0       0.789      -0.216       1.238      20.873    0.0374  0.7966
   12 BHROT27            27    0       0.113       0.065       0.154       6.273    0.0186  0.9172
   13 BSR36              36    0       2.779      -2.779       3.029      16.197    0.2353  1.1465
   14 BUT14DIOL          64    0       0.121      -0.003       0.151       2.800    0.1055  1.0062
   15 C60ISO              0    9         NaN         NaN         NaN         NaN       NaN     NaN
   16 CARBHB12           12    0       0.342       0.098       0.463       6.036    0.0259  0.9233
   17 CDIE20             20    0       0.423       0.423       0.454       4.055    0.0795  1.1633
   18 CHB6                4    2       0.994      -0.994       1.208      30.745    0.0049  1.0285
   19 DARC               14    0       4.378       4.378       4.452      32.471    0.0719  1.2292
   20 DC13               13    0       7.080       5.090      10.158      54.978    0.0638  0.8712
   21 DIPCS10            10    0       4.667      -4.366       5.672     654.260    0.0027  1.0284
   22 FH51               51    0       1.516       0.673       2.037      31.011    0.0950  0.9301
   23 G21EA              25    0       2.588      -1.878       2.941      33.624    0.0733  1.0999
   24 G21IP              36    0       2.453      -1.476       2.991     257.610    0.0131  1.0254
   25 G2RC               25    0       1.434      -0.630       1.987      51.263    0.0266  0.9022
   26 HAL59              59    0       0.644      -0.466       0.788       4.592    0.3153  1.0221
   27 HEAVY28            28    0       0.508      -0.508       0.564       1.241    0.4366  1.1264
   28 HEAVYSB11          11    0       6.244      -6.244       6.330      58.023    0.0451  1.2331
   29 ICONF              17    0       0.333       0.010       0.473       3.266    0.0660  0.8799
   30 IDISP               6    0       4.650       0.822       5.143      14.223    0.0747  1.1301
   31 IL16               16    0       1.799       1.799       1.869     109.045    0.0101  1.2033
   32 INV24              24    0       2.130      -1.440       6.251      31.846    0.0612  0.4259
   33 ISO34              34    0       1.061       0.246       1.555      14.570    0.0943  0.8529
   34 ISOL24             24    0       3.217      -0.930       4.852      21.919    0.1342  0.8288
   35 MB16-43            43    0      36.075     -36.075      38.450     468.394    0.1262  1.1728
   36 MCONF              51    0       0.653      -0.649       0.725       4.971    0.2553  1.1262
   37 NBPRC              12    0       2.053       1.731       2.711      27.708    0.0339  0.9465
   38 PA26               26    0       1.193       0.550       1.883     189.054    0.0063  0.7922
   39 PAREL              20    0       0.668       0.006       1.028       4.630    0.1100  0.8122
   40 PCONF21            18    0       1.127      -0.180       1.287       1.622    0.4766  1.0949
   41 PNICO23            23    0       0.873      -0.873       0.955       4.273    0.1790  1.1432
   42 PX13               13    0       1.648      -1.648       1.874      33.362    0.0245  1.0995
   43 RC21               21    0       2.076      -1.836       2.391      35.699    0.0465  1.0852
   44 RG18               18    0       0.404      -0.404       0.526       0.580    0.4772  0.9589
   45 RSE43              43    0       0.300      -0.008       0.401       7.602    0.0647  0.9363
   46 S22                22    0       1.102      -1.098       1.462       7.302    0.1265  0.9419
   47 S66                66    0       1.058      -1.050       1.304       5.467    0.4864  1.0138
   48 SCONF              17    0       0.183      -0.006       0.265       4.600    0.0258  0.8656
   49 SIE4X4             16    0       5.847       5.847       6.654      33.725    0.1057  1.0984
   50 TAUT15             15    0       0.356       0.176       0.500       3.046    0.0669  0.8916
   51 UPU23              23    0       0.880       0.779       1.248       5.723    0.1348  0.8817
   52 W4-11             140    0       8.341      -8.339       9.524     306.914    0.1450  1.0948
   53 WATER27            27    0       1.087      -0.327       1.499      81.174    0.0138  0.9060
   54 WCPT18             18    0       0.946      -0.331       1.141      34.988    0.0185  1.0361
   55 YBDE18             18    0       3.702      -3.348       3.899      49.276    0.0515  1.1867
    0 TOTAL_UNWEIGHTED 1492   13       3.005      -2.127       7.513      71.827    0.0418

CALCULATION OF WTMAD2:

  WTMAD2=   5.88279249457235       Ndata=        1492  Skipped:          13
