# Supplementary material for: Explicitly Correlated Double-Hybrid DFT: A Comprehensive Analysis of the Basis Set Convergence on the GMTKN55 Database
Source: J Chem Theory Comput. 2022 Sep 13;18(10):5978–91. doi: 10.1021/acs.jctc.2c00426 (PMC9558368; doi:10.1021/acs.jctc.2c00426)
Supplement: Supplementary file 2 — ct2c00426_si_002.zip [file ct2c00426_si_002.zip › statistics/B2GPPLYP-D3BJ/B2GPPLYP-D3BJ/stat_with_respect_CBS_REF_excluding_HEAVY28_RG18_HAL59/B2GPPLYP-D3BJ_def2-TZVPP.txt]

subset       subs.name  Nsys Nskip         MAD         MSD        RSMD       MARef  dWTMAD2  5MAD/4RMSD
********************************
    1 ACONF              15    0       0.047      -0.047       0.051       1.942    0.0148  1.1419
    2 ADIM6               6    0       0.117       0.110       0.147       2.842    0.0101  0.9932
    3 AHB21              21    0       3.153      -3.153       3.852      22.757    0.1193  1.0231
    4 AL2X6               6    0       0.187      -0.187       0.213      35.386    0.0013  1.0946
    5 ALK8                8    0       0.886      -0.134       1.234      63.784    0.0046  0.8976
    6 ALKBDE10            8    0       4.904      -4.904       5.180     100.597    0.0160  1.1834
    7 AMINO20X4          80    0       0.107      -0.018       0.131       2.458    0.1429  1.0191
    8 BH76RC             30    0       1.152      -0.437       1.899      21.241    0.0667  0.7581
    9 BH76               76    0       1.088      -0.408       1.966      18.268    0.1857  0.6918
   10 BHDIV10            10    0       0.273       0.028       0.340      44.942    0.0025  1.0034
   11 BHPERI             26    0       0.229      -0.123       0.297      19.484    0.0125  0.9638
   12 BHROT27            27    0       0.113      -0.033       0.139       6.587    0.0191  1.0224
   13 BSR36              36    0       0.293       0.292       0.409      14.949    0.0289  0.8949
   14 BUT14DIOL          64    0       0.255       0.242       0.276       2.875    0.2324  1.1517
   15 C60ISO              0    9         NaN         NaN         NaN         NaN       NaN     NaN
   16 CARBHB12           12    0       0.182       0.162       0.275       6.535    0.0137  0.8248
   17 CDIE20             20    0       0.042       0.010       0.061       4.307    0.0080  0.8676
   18 CHB6                4    0       0.648       0.244       0.706      33.037    0.0032  1.1474
   19 DARC               14    0       0.538      -0.538       0.586      29.872    0.0103  1.1468
   20 DC13               13    0       2.097       1.663       3.892      55.121    0.0203  0.6735
   21 DIPCS10            10    0       2.233      -2.233       2.306     652.240    0.0014  1.2107
   22 FH51               51    0       0.562       0.203       0.863      31.291    0.0375  0.8135
   23 G21EA              25    0       9.273      -9.273      10.096      33.697    0.2821  1.1481
   24 G21IP              36    0       1.500      -1.500       1.736     257.803    0.0086  1.0795
   25 G2RC               25    0       1.246       0.322       1.832      51.864    0.0246  0.8502
   26 HAL59               0   59         NaN         NaN         NaN         NaN       NaN     NaN
   27 HEAVY28             0   28         NaN         NaN         NaN         NaN       NaN     NaN
   28 HEAVYSB11          11    0       1.353      -1.239       1.618      58.770    0.0104  1.0455
   29 ICONF              17    0       0.123      -0.028       0.193       3.305    0.0258  0.7951
   30 IDISP               6    0       0.543      -0.261       0.700      13.880    0.0096  0.9703
   31 IL16               16    0       3.766      -3.766       4.135     108.333    0.0228  1.1383
   32 INV24              24    0       0.489       0.273       0.696      31.845    0.0151  0.8789
   33 ISO34              34    0       0.139      -0.047       0.203      14.813    0.0131  0.8554
   34 ISOL24             24    0       0.635      -0.210       1.429      21.488    0.0291  0.5555
   35 MB16-43            43    0       7.265      -7.204       8.006     462.680    0.0277  1.1343
   36 MCONF              51    0       0.249       0.242       0.283       5.023    0.1039  1.1027
   37 NBPRC              12    0       0.536       0.180       0.599      27.061    0.0098  1.1188
   38 PA26               26    0       0.890       0.887       1.004     189.573    0.0050  1.1081
   39 PAREL              20    0       0.221      -0.041       0.317       4.853    0.0373  0.8691
   40 PCONF21            18    0       0.312      -0.058       0.381       1.766    0.1306  1.0240
   41 PNICO23            23    0       0.205       0.137       0.254       4.505    0.0429  1.0057
   42 PX13               13    0       0.768      -0.671       0.838      31.791    0.0129  1.1456
   43 RC21               21    0       0.264      -0.059       0.331      35.276    0.0064  0.9968
   44 RG18                0   18         NaN         NaN         NaN         NaN       NaN     NaN
   45 RSE43              43    0       0.121       0.087       0.170       7.891    0.0270  0.8895
   46 S22                22    0       0.359       0.357       0.433       7.306    0.0443  1.0372
   47 S66                66    0       0.313       0.313       0.359       5.398    0.1570  1.0903
   48 SCONF              17    0       0.330       0.109       0.399       4.582    0.0502  1.0343
   49 SIE4X4             16    0       0.481       0.152       0.521      39.963    0.0079  1.1548
   50 TAUT15             15    0       0.204       0.110       0.247       3.482    0.0360  1.0291
   51 UPU23              23    0       0.230       0.026       0.285       6.008    0.0361  1.0065
   52 W4-11             140    0       4.908      -4.908       5.447     309.055    0.0912  1.1263
   53 WATER27            26    0       8.978       8.978      11.420      77.291    0.1238  0.9827
   54 WCPT18             18    0       0.483      -0.340       0.629      34.180    0.0104  0.9603
   55 YBDE18             18    0       1.074      -0.923       1.310      50.032    0.0159  1.0255
    0 TOTAL_UNWEIGHTED 1386  114       1.579      -0.864       3.265      77.021    0.0205

CALCULATION OF WTMAD2:

  WTMAD2=   2.36877815301535       Ndata=        1386  Skipped:         114
