# Supplementary material for: Explicitly Correlated Double-Hybrid DFT: A Comprehensive Analysis of the Basis Set Convergence on the GMTKN55 Database
Source: J Chem Theory Comput. 2022 Sep 13;18(10):5978–91. doi: 10.1021/acs.jctc.2c00426 (PMC9558368; doi:10.1021/acs.jctc.2c00426)
Supplement: Supplementary file 2 — ct2c00426_si_002.zip [file ct2c00426_si_002.zip › statistics/B2GPPLYP-D3BJ/B2GPPLYP-D3BJ/stat_with_respect_CBS_REF_excluding_HEAVY28_RG18_HAL59/B2GPPLYP-D3BJ_VDZ_star.txt]

subset       subs.name  Nsys Nskip         MAD         MSD        RSMD       MARef  dWTMAD2  5MAD/4RMSD
********************************
    1 ACONF              15    0       0.052       0.041       0.070       1.942    0.0163  0.9238
    2 ADIM6               6    0       0.172      -0.172       0.179       2.842    0.0149  1.1972
    3 AHB21              21    0       0.264       0.098       0.400      22.757    0.0100  0.8257
    4 AL2X6               6    0       2.143       0.508       3.395      35.386    0.0149  0.7890
    5 ALK8                8    0       1.686       0.706       2.292      63.784    0.0087  0.9192
    6 ALKBDE10            8    0      11.427     -11.427      11.644     100.597    0.0373  1.2267
    7 AMINO20X4          80    0       0.618       0.117       0.756       2.458    0.8251  1.0228
    8 BH76RC             30    0       0.923      -0.119       1.077      21.241    0.0535  1.0716
    9 BH76               76    0       0.920      -0.659       1.134      18.268    0.1569  1.0138
   10 BHDIV10            10    0       1.073      -0.127       1.381      44.942    0.0098  0.9713
   11 BHPERI             26    0       1.330      -1.035       1.522      19.484    0.0728  1.0926
   12 BHROT27            27    0       0.514      -0.219       0.722       6.587    0.0864  0.8903
   13 BSR36              36    0       1.347      -1.347       1.456      14.949    0.1330  1.1561
   14 BUT14DIOL          64    0       1.898       1.861       2.036       2.875    1.7325  1.1649
   15 C60ISO              0    9         NaN         NaN         NaN         NaN       NaN     NaN
   16 CARBHB12           12    0       1.009       0.865       1.529       6.535    0.0760  0.8250
   17 CDIE20             20    0       0.121       0.054       0.135       4.307    0.0230  1.1151
   18 CHB6                4    0       3.843      -3.840       5.338      33.037    0.0191  0.8998
   19 DARC               14    0       4.347      -4.347       4.446      29.872    0.0835  1.2222
   20 DC13               13    0       7.717       3.699      11.186      55.121    0.0746  0.8624
   21 DIPCS10            10    0       7.428      -7.428       8.203     652.240    0.0047  1.1319
   22 FH51               51    0       3.732       0.575       5.267      31.291    0.2495  0.8856
   23 G21EA              25    0       1.928      -1.434       2.251      33.697    0.0586  1.0702
   24 G21IP              36    0       4.687      -4.687       6.019     257.803    0.0268  0.9735
   25 G2RC               25    0       6.513       0.739       8.147      51.864    0.1287  0.9992
   26 HAL59               0   59         NaN         NaN         NaN         NaN       NaN     NaN
   27 HEAVY28             0   28         NaN         NaN         NaN         NaN       NaN     NaN
   28 HEAVYSB11          11    0       4.759      -4.759       5.620      58.770    0.0365  1.0586
   29 ICONF              17    0       0.389       0.037       0.579       3.305    0.0820  0.8398
   30 IDISP               6    0       1.439      -0.851       2.322      13.880    0.0255  0.7750
   31 IL16               16    0       0.773      -0.739       0.947     108.333    0.0047  1.0204
   32 INV24              24    0       1.192       1.024       1.629      31.845    0.0368  0.9145
   33 ISO34              34    0       1.041      -0.317       1.456      14.813    0.0979  0.8933
   34 ISOL24             24    0       2.619       0.509       3.577      21.488    0.1200  0.9153
   35 MB16-43            43    0      26.673     -25.742      29.591     462.680    0.1017  1.1267
   36 MCONF              51    0       0.747       0.657       0.829       5.023    0.3109  1.1255
   37 NBPRC              12    0       2.444      -0.733       3.063      27.061    0.0444  0.9972
   38 PA26               26    0       3.321       3.120       3.840     189.573    0.0187  1.0811
   39 PAREL              20    0       1.624      -0.452       2.459       4.853    0.2745  0.8257
   40 PCONF21            18    0       2.002      -0.373       2.514       1.766    0.8371  0.9958
   41 PNICO23            23    0       1.063       0.698       1.466       4.505    0.2227  0.9070
   42 PX13               13    0       3.051      -3.051       3.289      31.791    0.0512  1.1595
   43 RC21               21    0       2.130       1.569       2.736      35.276    0.0520  0.9732
   44 RG18                0   18         NaN         NaN         NaN         NaN       NaN     NaN
   45 RSE43              43    0       0.379       0.048       0.520       7.891    0.0847  0.9116
   46 S22                22    0       1.584       1.584       2.120       7.306    0.1956  0.9342
   47 S66                66    0       1.428       1.420       1.825       5.398    0.7159  0.9779
   48 SCONF              17    0       2.956       1.274       3.404       4.582    0.4498  1.0855
   49 SIE4X4             16    0       2.261       0.674       2.689      39.963    0.0371  1.0513
   50 TAUT15             15    0       0.995       0.449       1.297       3.482    0.1758  0.9591
   51 UPU23              23    0       0.905       0.250       1.125       6.008    0.1421  1.0058
   52 W4-11             140    0      18.998     -18.998      21.127     309.055    0.3529  1.1240
   53 WATER27            26    0       3.054       3.054       4.769      77.291    0.0421  0.8005
   54 WCPT18             18    0       3.962      -3.709       4.699      34.180    0.0856  1.0540
   55 YBDE18             18    0       4.522      -3.663       5.236      50.032    0.0667  1.0794
    0 TOTAL_UNWEIGHTED 1386  114       4.460      -2.831       9.042      77.021    0.0579

CALCULATION OF WTMAD2:

  WTMAD2=   8.58161446586883       Ndata=        1386  Skipped:         114
