# Supplementary material for: Explicitly Correlated Double-Hybrid DFT: A Comprehensive Analysis of the Basis Set Convergence on the GMTKN55 Database
Source: J Chem Theory Comput. 2022 Sep 13;18(10):5978–91. doi: 10.1021/acs.jctc.2c00426 (PMC9558368; doi:10.1021/acs.jctc.2c00426)
Supplement: Supplementary file 2 — ct2c00426_si_002.zip [file ct2c00426_si_002.zip › statistics/B2GPPLYP-D3BJ/B2GPPLYP-D3BJ/stat_with_respect_CBS_REF_excluding_HEAVY28_RG18_HAL59/B2GPPLYP-D3BJ_def2-TQZVPP_star.txt]

subset       subs.name  Nsys Nskip         MAD         MSD        RSMD       MARef  dWTMAD2  5MAD/4RMSD
********************************
    1 ACONF              15    0       0.009       0.008       0.011       1.942    0.0028  1.0386
    2 ADIM6               6    0       0.034       0.034       0.035       2.842    0.0029  1.2003
    3 AHB21              21    0       0.151      -0.151       0.230      22.757    0.0057  0.8210
    4 AL2X6               6    0       0.100       0.074       0.126      35.386    0.0007  0.9895
    5 ALK8                8    0       0.193       0.110       0.339      63.784    0.0010  0.7095
    6 ALKBDE10            8    0       0.438      -0.377       0.482     100.597    0.0014  1.1346
    7 AMINO20X4          80    0       0.024       0.003       0.030       2.458    0.0324  0.9995
    8 BH76RC             30    0       0.098      -0.075       0.125      21.241    0.0057  0.9765
    9 BH76               76    0       0.055       0.032       0.081      18.268    0.0093  0.8426
   10 BHDIV10            10    0       0.074       0.028       0.077      44.942    0.0007  1.1994
   11 BHPERI             26    0       0.073      -0.067       0.098      19.484    0.0040  0.9405
   12 BHROT27            27    0       0.024       0.007       0.028       6.587    0.0040  1.0521
   13 BSR36              36    0       0.239       0.239       0.263      14.949    0.0236  1.1359
   14 BUT14DIOL          64    0       0.012       0.008       0.015       2.875    0.0109  0.9785
   15 C60ISO              0    9         NaN         NaN         NaN         NaN       NaN     NaN
   16 CARBHB12           12    0       0.081       0.081       0.092       6.535    0.0061  1.0971
   17 CDIE20             20    0       0.019       0.002       0.023       4.307    0.0037  1.0235
   18 CHB6                4    0       0.345      -0.271       0.468      33.037    0.0017  0.9220
   19 DARC               14    0       0.086      -0.022       0.095      29.872    0.0017  1.1374
   20 DC13               13    0       0.389      -0.199       0.662      55.121    0.0038  0.7342
   21 DIPCS10            10    0       0.290       0.145       0.503     652.240    0.0002  0.7200
   22 FH51               51    0       0.099      -0.028       0.152      31.291    0.0066  0.8111
   23 G21EA              25    0       1.306      -1.306       1.681      33.697    0.0397  0.9711
   24 G21IP              36    0       0.086      -0.014       0.129     257.803    0.0005  0.8324
   25 G2RC               25    0       0.342      -0.165       0.491      51.864    0.0068  0.8716
   26 HAL59               0   59         NaN         NaN         NaN         NaN       NaN     NaN
   27 HEAVY28             0   28         NaN         NaN         NaN         NaN       NaN     NaN
   28 HEAVYSB11          11    0       0.341       0.283       0.453      58.770    0.0026  0.9415
   29 ICONF              17    0       0.026      -0.006       0.037       3.305    0.0055  0.8683
   30 IDISP               6    0       0.100      -0.037       0.139      13.880    0.0018  0.8986
   31 IL16               16    0       0.106      -0.106       0.111     108.333    0.0006  1.1955
   32 INV24              24    0       0.150       0.092       0.300      31.845    0.0046  0.6262
   33 ISO34              34    0       0.069       0.039       0.097      14.813    0.0065  0.8938
   34 ISOL24             24    0       0.353      -0.240       1.310      21.488    0.0162  0.3366
   35 MB16-43            43    0       0.984       0.047       1.567     462.680    0.0038  0.7849
   36 MCONF              51    0       0.031       0.016       0.034       5.023    0.0131  1.1620
   37 NBPRC              12    0       0.082       0.015       0.112      27.061    0.0015  0.9095
   38 PA26               26    0       0.075       0.066       0.096     189.573    0.0004  0.9771
   39 PAREL              20    0       0.076       0.000       0.112       4.853    0.0129  0.8502
   40 PCONF21            18    0       0.051       0.007       0.056       1.766    0.0213  1.1400
   41 PNICO23            23    0       0.062       0.062       0.073       4.505    0.0130  1.0722
   42 PX13               13    0       0.140       0.137       0.171      31.791    0.0024  1.0272
   43 RC21               21    0       0.073      -0.001       0.101      35.276    0.0018  0.9004
   44 RG18                0   18         NaN         NaN         NaN         NaN       NaN     NaN
   45 RSE43              43    0       0.033       0.018       0.041       7.891    0.0073  1.0069
   46 S22                22    0       0.117       0.117       0.132       7.306    0.0144  1.1049
   47 S66                66    0       0.089       0.088       0.101       5.398    0.0447  1.1011
   48 SCONF              17    0       0.042      -0.012       0.056       4.582    0.0064  0.9451
   49 SIE4X4             16    0       0.081       0.065       0.102      39.963    0.0013  0.9968
   50 TAUT15             15    0       0.075       0.043       0.085       3.482    0.0133  1.0990
   51 UPU23              23    0       0.025      -0.007       0.030       6.008    0.0039  1.0267
   52 W4-11             140    0       0.310      -0.193       0.436     309.055    0.0058  0.8893
   53 WATER27            26    0       0.118       0.118       0.135      77.291    0.0016  1.0927
   54 WCPT18             18    0       0.079      -0.026       0.095      34.180    0.0017  1.0394
   55 YBDE18             18    0       0.190      -0.096       0.219      50.032    0.0028  1.0813
    0 TOTAL_UNWEIGHTED 1386  114       0.167      -0.033       0.448      77.021    0.0022

CALCULATION OF WTMAD2:

  WTMAD2=  0.386747220331197       Ndata=        1386  Skipped:         114
