# Supplementary material for: Explicitly Correlated Double-Hybrid DFT: A Comprehensive Analysis of the Basis Set Convergence on the GMTKN55 Database
Source: J Chem Theory Comput. 2022 Sep 13;18(10):5978–91. doi: 10.1021/acs.jctc.2c00426 (PMC9558368; doi:10.1021/acs.jctc.2c00426)
Supplement: Supplementary file 2 — ct2c00426_si_002.zip [file ct2c00426_si_002.zip › statistics/B2GPPLYP-D3BJ/B2GPPLYP-D3BJ/stat_with_respect_CBS_REF_excluding_HEAVY28_RG18_HAL59/B2GPPLYP-D3BJ_VTQZ_m.txt]

subset       subs.name  Nsys Nskip         MAD         MSD        RSMD       MARef  dWTMAD2  5MAD/4RMSD
********************************
    1 ACONF              15    0       0.007       0.005       0.008       1.942    0.0021  1.0616
    2 ADIM6               6    0       0.085       0.085       0.096       2.842    0.0074  1.1044
    3 AHB21              21    0       0.128      -0.128       0.144      22.757    0.0048  1.1098
    4 AL2X6               6    0       0.112       0.097       0.155      35.386    0.0008  0.9017
    5 ALK8                8    0       0.238       0.060       0.305      63.784    0.0012  0.9725
    6 ALKBDE10            8    0       0.230      -0.191       0.300     100.597    0.0008  0.9579
    7 AMINO20X4          80    0       0.011       0.001       0.014       2.458    0.0144  0.9380
    8 BH76RC             30    0       0.079      -0.039       0.096      21.241    0.0046  1.0306
    9 BH76               76    0       0.067      -0.057       0.086      18.268    0.0115  0.9736
   10 BHDIV10            10    0       0.099      -0.030       0.108      44.942    0.0009  1.1436
   11 BHPERI             26    0       0.224      -0.220       0.280      19.484    0.0122  1.0003
   12 BHROT27            27    0       0.038       0.011       0.045       6.587    0.0063  1.0372
   13 BSR36              36    0       0.353       0.353       0.391      14.949    0.0349  1.1280
   14 BUT14DIOL          64    0       0.010       0.010       0.012       2.875    0.0095  1.0730
   15 C60ISO              0    9         NaN         NaN         NaN         NaN       NaN     NaN
   16 CARBHB12           12    0       0.262       0.262       0.314       6.535    0.0198  1.0439
   17 CDIE20             20    0       0.015       0.005       0.017       4.307    0.0028  1.1240
   18 CHB6                4    0       1.804      -1.804       2.083      33.037    0.0090  1.0823
   19 DARC               14    0       0.370      -0.370       0.390      29.872    0.0071  1.1856
   20 DC13               13    0       0.274       0.020       0.481      55.121    0.0026  0.7111
   21 DIPCS10            10    0       0.204      -0.024       0.255     652.240    0.0001  1.0013
   22 FH51               51    0       0.264       0.003       0.387      31.291    0.0176  0.8531
   23 G21EA              25    0       0.063      -0.037       0.082      33.697    0.0019  0.9527
   24 G21IP              36    0       0.124      -0.071       0.179     257.803    0.0007  0.8646
   25 G2RC               25    0       0.237      -0.057       0.295      51.864    0.0047  1.0038
   26 HAL59               0   59         NaN         NaN         NaN         NaN       NaN     NaN
   27 HEAVY28             0   28         NaN         NaN         NaN         NaN       NaN     NaN
   28 HEAVYSB11          11    0       0.077      -0.023       0.102      58.770    0.0006  0.9430
   29 ICONF              17    0       0.045       0.015       0.066       3.305    0.0095  0.8498
   30 IDISP               6    0       0.198      -0.077       0.268      13.880    0.0035  0.9222
   31 IL16               16    0       0.129      -0.129       0.134     108.333    0.0008  1.2012
   32 INV24              24    0       0.128       0.080       0.182      31.845    0.0040  0.8837
   33 ISO34              34    0       0.049       0.021       0.070      14.813    0.0046  0.8842
   34 ISOL24             24    0       0.140       0.060       0.209      21.488    0.0064  0.8331
   35 MB16-43            43    0       1.430      -0.339       2.859     462.680    0.0055  0.6252
   36 MCONF              51    0       0.013      -0.002       0.016       5.023    0.0055  1.0435
   37 NBPRC              12    0       0.160      -0.116       0.213      27.061    0.0029  0.9389
   38 PA26               26    0       0.213       0.211       0.286     189.573    0.0012  0.9344
   39 PAREL              20    0       0.032      -0.004       0.055       4.853    0.0054  0.7293
   40 PCONF21            18    0       0.023       0.009       0.032       1.766    0.0096  0.9092
   41 PNICO23            23    0       0.019       0.017       0.023       4.505    0.0039  1.0293
   42 PX13               13    0       0.307      -0.273       0.349      31.791    0.0051  1.0997
   43 RC21               21    0       0.127       0.116       0.167      35.276    0.0031  0.9480
   44 RG18                0   18         NaN         NaN         NaN         NaN       NaN     NaN
   45 RSE43              43    0       0.053       0.003       0.075       7.891    0.0118  0.8773
   46 S22                22    0       0.017       0.001       0.024       7.306    0.0022  0.9037
   47 S66                66    0       0.012       0.005       0.015       5.398    0.0062  1.0221
   48 SCONF              17    0       0.009      -0.008       0.011       4.582    0.0014  1.0577
   49 SIE4X4             16    0       0.357       0.339       0.494      39.963    0.0059  0.9030
   50 TAUT15             15    0       0.051       0.003       0.059       3.482    0.0091  1.0949
   51 UPU23              23    0       0.099      -0.026       0.125       6.008    0.0155  0.9856
   52 W4-11             140    0       0.258       0.083       0.354     309.055    0.0048  0.9099
   53 WATER27            26    0       0.407       0.395       0.517      77.291    0.0056  0.9839
   54 WCPT18             18    0       0.386      -0.340       0.512      34.180    0.0083  0.9420
   55 YBDE18             18    0       0.184       0.036       0.249      50.032    0.0027  0.9235
    0 TOTAL_UNWEIGHTED 1386  114       0.176      -0.002       0.564      77.021    0.0023

CALCULATION OF WTMAD2:

  WTMAD2=  0.322778818404151       Ndata=        1386  Skipped:         114
