# Supplementary material for: Explicitly Correlated Double-Hybrid DFT: A Comprehensive Analysis of the Basis Set Convergence on the GMTKN55 Database
Source: J Chem Theory Comput. 2022 Sep 13;18(10):5978–91. doi: 10.1021/acs.jctc.2c00426 (PMC9558368; doi:10.1021/acs.jctc.2c00426)
Supplement: Supplementary file 2 — ct2c00426_si_002.zip [file ct2c00426_si_002.zip › statistics/B2GPPLYP-D3BJ/B2GPPLYP-D3BJ/stat_with_respect_CBS_REF_excluding_HEAVY28_RG18_HAL59/B2GPPLYP-D3BJ_VQZ_m.txt]

subset       subs.name  Nsys Nskip         MAD         MSD        RSMD       MARef  dWTMAD2  5MAD/4RMSD
********************************
    1 ACONF              15    0       0.005      -0.004       0.007       1.942    0.0016  0.8746
    2 ADIM6               6    0       0.035       0.031       0.047       2.842    0.0031  0.9455
    3 AHB21              21    0       0.136      -0.136       0.147      22.757    0.0052  1.1570
    4 AL2X6               6    0       0.130       0.039       0.215      35.386    0.0009  0.7543
    5 ALK8                8    0       0.275       0.240       0.367      63.784    0.0014  0.9360
    6 ALKBDE10            8    0       1.295      -1.295       1.354     100.597    0.0042  1.1950
    7 AMINO20X4          80    0       0.020      -0.008       0.025       2.458    0.0262  0.9764
    8 BH76RC             30    0       0.092      -0.008       0.123      21.241    0.0053  0.9335
    9 BH76               76    0       0.085      -0.052       0.109      18.268    0.0145  0.9813
   10 BHDIV10            10    0       0.158       0.009       0.199      44.942    0.0014  0.9914
   11 BHPERI             26    0       0.147      -0.106       0.204      19.484    0.0081  0.8999
   12 BHROT27            27    0       0.055      -0.012       0.071       6.587    0.0093  0.9766
   13 BSR36              36    0       0.187       0.187       0.234      14.949    0.0184  0.9949
   14 BUT14DIOL          64    0       0.016       0.016       0.017       2.875    0.0148  1.2015
   15 C60ISO              0    9         NaN         NaN         NaN         NaN       NaN     NaN
   16 CARBHB12           12    0       0.241       0.236       0.356       6.535    0.0182  0.8490
   17 CDIE20             20    0       0.021       0.006       0.026       4.307    0.0039  0.9847
   18 CHB6                4    0       1.504      -1.504       1.555      33.037    0.0075  1.2092
   19 DARC               14    0       0.291      -0.291       0.317      29.872    0.0056  1.1496
   20 DC13               13    0       0.683       0.277       1.165      55.121    0.0066  0.7326
   21 DIPCS10            10    0       1.014      -1.014       1.130     652.240    0.0006  1.1220
   22 FH51               51    0       0.433       0.118       0.658      31.291    0.0290  0.8230
   23 G21EA              25    0       0.464      -0.460       0.518      33.697    0.0141  1.1187
   24 G21IP              36    0       0.803      -0.803       0.963     257.803    0.0046  1.0420
   25 G2RC               25    0       0.581       0.171       0.704      51.864    0.0115  1.0325
   26 HAL59               0   59         NaN         NaN         NaN         NaN       NaN     NaN
   27 HEAVY28             0   28         NaN         NaN         NaN         NaN       NaN     NaN
   28 HEAVYSB11          11    0       0.731      -0.731       0.801      58.770    0.0056  1.1409
   29 ICONF              17    0       0.060       0.022       0.083       3.305    0.0127  0.9047
   30 IDISP               6    0       0.216      -0.139       0.312      13.880    0.0038  0.8664
   31 IL16               16    0       0.263      -0.263       0.270     108.333    0.0016  1.2195
   32 INV24              24    0       0.172       0.092       0.247      31.845    0.0053  0.8718
   33 ISO34              34    0       0.100      -0.021       0.154      14.813    0.0094  0.8074
   34 ISOL24             24    0       0.192       0.016       0.301      21.488    0.0088  0.7995
   35 MB16-43            43    0       2.253      -2.245       3.044     462.680    0.0086  0.9250
   36 MCONF              51    0       0.068       0.061       0.076       5.023    0.0282  1.1177
   37 NBPRC              12    0       0.309      -0.008       0.386      27.061    0.0056  1.0014
   38 PA26               26    0       0.683       0.683       0.776     189.573    0.0038  1.0994
   39 PAREL              20    0       0.050      -0.023       0.096       4.853    0.0085  0.6554
   40 PCONF21            18    0       0.117      -0.003       0.141       1.766    0.0489  1.0368
   41 PNICO23            23    0       0.042       0.028       0.057       4.505    0.0088  0.9179
   42 PX13               13    0       0.487      -0.434       0.518      31.791    0.0082  1.1751
   43 RC21               21    0       0.157       0.098       0.285      35.276    0.0038  0.6883
   44 RG18                0   18         NaN         NaN         NaN         NaN       NaN     NaN
   45 RSE43              43    0       0.079       0.023       0.116       7.891    0.0177  0.8555
   46 S22                22    0       0.114       0.114       0.162       7.306    0.0140  0.8785
   47 S66                66    0       0.081       0.081       0.101       5.398    0.0408  1.0076
   48 SCONF              17    0       0.019       0.008       0.023       4.582    0.0029  1.0449
   49 SIE4X4             16    0       0.380       0.276       0.495      39.963    0.0062  0.9583
   50 TAUT15             15    0       0.125       0.036       0.148       3.482    0.0221  1.0591
   51 UPU23              23    0       0.146       0.017       0.174       6.008    0.0229  1.0446
   52 W4-11             140    0       2.018      -2.018       2.259     309.055    0.0375  1.1165
   53 WATER27            26    0       0.736       0.731       1.043      77.291    0.0101  0.8818
   54 WCPT18             18    0       0.506      -0.425       0.668      34.180    0.0109  0.9468
   55 YBDE18             18    0       0.622      -0.442       0.734      50.032    0.0092  1.0593
    0 TOTAL_UNWEIGHTED 1386  114       0.475      -0.296       0.984      77.021    0.0062

CALCULATION OF WTMAD2:

  WTMAD2=  0.581970696980007       Ndata=        1386  Skipped:         114
