# Supplementary material for: Explicitly Correlated Double-Hybrid DFT: A Comprehensive Analysis of the Basis Set Convergence on the GMTKN55 Database
Source: J Chem Theory Comput. 2022 Sep 13;18(10):5978–91. doi: 10.1021/acs.jctc.2c00426 (PMC9558368; doi:10.1021/acs.jctc.2c00426)
Supplement: Supplementary file 2 — ct2c00426_si_002.zip [file ct2c00426_si_002.zip › statistics/B2GPPLYP-D3BJ/B2GPPLYP-D3BJ/stat_with_respect_CBS_REF_excluding_HEAVY28_RG18_HAL59/B2GPPLYP-D3BJ_def2-QZVPPD.txt]

subset       subs.name  Nsys Nskip         MAD         MSD        RSMD       MARef  dWTMAD2  5MAD/4RMSD
********************************
    1 ACONF              15    0       0.014      -0.014       0.017       1.942    0.0045  1.0661
    2 ADIM6               6    0       0.139       0.139       0.161       2.842    0.0121  1.0777
    3 AHB21              21    0       0.137      -0.127       0.249      22.757    0.0052  0.6876
    4 AL2X6               6    0       0.088       0.006       0.120      35.386    0.0006  0.9137
    5 ALK8                8    0       0.251      -0.026       0.309      63.784    0.0013  1.0161
    6 ALKBDE10            8    0       1.527      -1.527       1.628     100.597    0.0050  1.1722
    7 AMINO20X4          80    0       0.035      -0.014       0.045       2.458    0.0469  0.9670
    8 BH76RC             30    0       0.143      -0.038       0.177      21.241    0.0083  1.0102
    9 BH76               76    0       0.097       0.079       0.136      18.268    0.0166  0.8944
   10 BHDIV10            10    0       0.062       0.034       0.077      44.942    0.0006  1.0152
   11 BHPERI             26    0       0.082      -0.063       0.107      19.484    0.0045  0.9636
   12 BHROT27            27    0       0.035      -0.019       0.042       6.587    0.0058  1.0279
   13 BSR36              36    0       0.312       0.312       0.375      14.949    0.0308  1.0400
   14 BUT14DIOL          64    0       0.007       0.005       0.008       2.875    0.0061  1.0441
   15 C60ISO              0    9         NaN         NaN         NaN         NaN       NaN     NaN
   16 CARBHB12           12    0       0.030      -0.018       0.037       6.535    0.0023  1.0215
   17 CDIE20             20    0       0.022      -0.008       0.026       4.307    0.0041  1.0431
   18 CHB6                4    0       0.294       0.002       0.344      33.037    0.0015  1.0680
   19 DARC               14    0       0.150      -0.125       0.176      29.872    0.0029  1.0612
   20 DC13               13    0       0.791       0.570       1.244      55.121    0.0076  0.7946
   21 DIPCS10            10    0       0.756      -0.756       0.802     652.240    0.0005  1.1788
   22 FH51               51    0       0.127       0.017       0.220      31.291    0.0085  0.7204
   23 G21EA              25    0       2.059      -2.059       2.419      33.697    0.0626  1.0636
   24 G21IP              36    0       0.598      -0.598       0.679     257.803    0.0034  1.1014
   25 G2RC               25    0       0.387      -0.077       0.600      51.864    0.0077  0.8069
   26 HAL59               0   59         NaN         NaN         NaN         NaN       NaN     NaN
   27 HEAVY28             0   28         NaN         NaN         NaN         NaN       NaN     NaN
   28 HEAVYSB11          11    0       0.523      -0.371       0.609      58.770    0.0040  1.0730
   29 ICONF              17    0       0.024      -0.007       0.030       3.305    0.0050  0.9813
   30 IDISP               6    0       0.421      -0.119       0.539      13.880    0.0075  0.9770
   31 IL16               16    0       0.198      -0.198       0.202     108.333    0.0012  1.2263
   32 INV24              24    0       0.076       0.062       0.093      31.845    0.0023  1.0169
   33 ISO34              34    0       0.045       0.005       0.059      14.813    0.0042  0.9525
   34 ISOL24             24    0       0.165       0.010       0.241      21.488    0.0076  0.8581
   35 MB16-43            43    0       3.346      -3.346       3.508     462.680    0.0128  1.1922
   36 MCONF              51    0       0.126       0.106       0.139       5.023    0.0523  1.1330
   37 NBPRC              12    0       0.122       0.108       0.168      27.061    0.0022  0.9120
   38 PA26               26    0       0.297       0.297       0.313     189.573    0.0017  1.1843
   39 PAREL              20    0       0.060      -0.018       0.113       4.853    0.0101  0.6585
   40 PCONF21            18    0       0.193       0.010       0.218       1.766    0.0808  1.1067
   41 PNICO23            23    0       0.052      -0.048       0.070       4.505    0.0108  0.9228
   42 PX13               13    0       0.073       0.038       0.097      31.791    0.0012  0.9388
   43 RC21               21    0       0.115      -0.093       0.142      35.276    0.0028  1.0109
   44 RG18                0   18         NaN         NaN         NaN         NaN       NaN     NaN
   45 RSE43              43    0       0.049       0.047       0.063       7.891    0.0110  0.9725
   46 S22                22    0       0.159       0.158       0.229       7.306    0.0196  0.8673
   47 S66                66    0       0.119       0.119       0.158       5.398    0.0598  0.9455
   48 SCONF              17    0       0.016      -0.008       0.024       4.582    0.0025  0.8438
   49 SIE4X4             16    0       0.061      -0.061       0.077      39.963    0.0010  1.0014
   50 TAUT15             15    0       0.048       0.035       0.056       3.482    0.0085  1.0746
   51 UPU23              23    0       0.126      -0.084       0.184       6.008    0.0197  0.8543
   52 W4-11             140    0       1.924      -1.924       2.149     309.055    0.0357  1.1194
   53 WATER27            26    0       0.169       0.169       0.259      77.291    0.0023  0.8174
   54 WCPT18             18    0       0.082       0.082       0.086      34.180    0.0018  1.1928
   55 YBDE18             18    0       0.513      -0.495       0.595      50.032    0.0076  1.0788
    0 TOTAL_UNWEIGHTED 1386  114       0.469      -0.344       1.017      77.021    0.0061

CALCULATION OF WTMAD2:

  WTMAD2=  0.625424891737068       Ndata=        1386  Skipped:         114
