# Supplementary material for: Explicitly Correlated Double-Hybrid DFT: A Comprehensive Analysis of the Basis Set Convergence on the GMTKN55 Database
Source: J Chem Theory Comput. 2022 Sep 13;18(10):5978–91. doi: 10.1021/acs.jctc.2c00426 (PMC9558368; doi:10.1021/acs.jctc.2c00426)
Supplement: Supplementary file 2 — ct2c00426_si_002.zip [file ct2c00426_si_002.zip › statistics/B2GPPLYP-D3BJ/B2GPPLYP-D3BJ/stat_with_respect_GMT_REF_excluding_HEAVY28_RG18_HAL59/B2GPPLYP-D3BJ_def2-TZVPP.txt]

subset       subs.name  Nsys Nskip         MAD         MSD        RSMD       MARef  dWTMAD2  5MAD/4RMSD
********************************
    1 ACONF              15    0       0.062       0.062       0.075       1.833    0.0209  1.0332
    2 ADIM6               6    0       0.406      -0.406       0.417       3.358    0.0296  1.2175
    3 AHB21              21    0       3.424      -3.424       4.114      22.486    0.1307  1.0403
    4 AL2X6               6    0       0.843      -0.685       0.874      35.883    0.0058  1.2063
    5 ALK8                8    0       1.945       1.049       2.305      62.601    0.0102  1.0548
    6 ALKBDE10           10    0       5.288      -5.248       7.380     100.690    0.0215  0.8957
    7 AMINO20X4          80    0       0.140      -0.002       0.194       2.439    0.1874  0.8988
    8 BH76RC             30    0       1.230      -0.318       1.956      21.392    0.0705  0.7861
    9 BH76               76    0       1.444      -0.795       2.289      18.614    0.2408  0.7884
   10 BHDIV10            10    0       1.470      -0.364       1.911      45.333    0.0133  0.9617
   11 BHPERI             26    0       1.564      -1.564       1.744      20.873    0.0796  1.1208
   12 BHROT27            27    0       0.287       0.281       0.370       6.273    0.0505  0.9702
   13 BSR36              36    0       0.956      -0.956       0.988      16.197    0.0868  1.2096
   14 BUT14DIOL          64    0       0.319       0.318       0.329       2.800    0.2977  1.2111
   15 C60ISO              0    9         NaN         NaN         NaN         NaN       NaN     NaN
   16 CARBHB12           12    0       0.661       0.661       0.778       6.036    0.0537  1.0619
   17 CDIE20             20    0       0.679       0.679       0.727       4.055    0.1368  1.1679
   18 CHB6                6    0       1.691      -1.691       1.801      26.785    0.0155  1.1736
   19 DARC               14    0       2.061       2.061       2.297      32.471    0.0363  1.1216
   20 DC13               13    0       3.940       2.767       4.973      54.978    0.0381  0.9905
   21 DIPCS10            10    0       4.377      -4.253       5.166     654.260    0.0027  1.0592
   22 FH51               51    0       0.910       0.042       1.298      31.011    0.0611  0.8760
   23 G21EA              25    0       9.184      -9.184       9.904      33.624    0.2790  1.1591
   24 G21IP              36    0       2.216      -1.307       2.697     257.610    0.0127  1.0270
   25 G2RC               25    0       1.495      -0.278       2.163      51.263    0.0298  0.8640
   26 HAL59               0   59         NaN         NaN         NaN         NaN       NaN     NaN
   27 HEAVY28             0   28         NaN         NaN         NaN         NaN       NaN     NaN
   28 HEAVYSB11          11    0       1.244      -0.491       1.486      58.023    0.0096  1.0461
   29 ICONF              17    0       0.226       0.011       0.287       3.266    0.0480  0.9839
   30 IDISP               6    0       0.819       0.777       1.176      14.223    0.0141  0.8701
   31 IL16               16    0       3.054      -3.054       3.457     109.045    0.0183  1.1041
   32 INV24              24    0       0.818       0.273       1.156      31.846    0.0252  0.8843
   33 ISO34              34    0       0.786       0.197       1.315      14.570    0.0750  0.7469
   34 ISOL24             24    0       2.705      -0.641       3.661      21.919    0.1210  0.9235
   35 MB16-43            43    0      14.225     -13.982      17.197     468.394    0.0534  1.0340
   36 MCONF              51    0       0.347       0.294       0.390       4.971    0.1457  1.1142
   37 NBPRC              12    0       0.835       0.673       1.234      27.708    0.0148  0.8459
   38 PA26               26    0       1.494       1.406       1.996     189.054    0.0084  0.9353
   39 PAREL              20    0       0.486       0.181       0.829       4.630    0.0858  0.7335
   40 PCONF21            18    0       0.267       0.070       0.319       1.622    0.1212  1.0488
   41 PNICO23            23    0       0.379       0.369       0.458       4.273    0.0833  1.0341
   42 PX13               13    0       2.242      -2.242       2.441      33.362    0.0357  1.1478
   43 RC21               21    0       1.544      -0.611       1.757      35.699    0.0371  1.0981
   44 RG18                0   18         NaN         NaN         NaN         NaN       NaN     NaN
   45 RSE43              43    0       0.369      -0.262       0.495       7.602    0.0853  0.9320
   46 S22                22    0       0.393       0.361       0.458       7.302    0.0484  1.0722
   47 S66                66    0       0.336       0.244       0.427       5.467    0.1655  0.9825
   48 SCONF              17    0       0.319       0.091       0.415       4.600    0.0482  0.9618
   49 SIE4X4             16    0       6.390       6.390       7.083      33.725    0.1239  1.1277
   50 TAUT15             15    0       0.522       0.176       0.624       3.046    0.1051  1.0459
   51 UPU23              23    0       0.452       0.311       0.588       5.723    0.0742  0.9616
   52 W4-11             140    0       2.978      -2.768       3.698     306.914    0.0555  1.0068
   53 WATER27            27    0      10.658      10.617      13.231      81.174    0.1449  1.0069
   54 WCPT18             18    0       1.491      -1.148       1.897      34.988    0.0313  0.9822
   55 YBDE18             18    0       0.747      -0.166       1.112      49.276    0.0112  0.8401
    0 TOTAL_UNWEIGHTED 1391  114       2.039      -0.798       4.362      76.996    0.0265

CALCULATION OF WTMAD2:

  WTMAD2=   3.70099597179462       Ndata=        1391  Skipped:         114
