# Supplementary material for: Explicitly Correlated Double-Hybrid DFT: A Comprehensive Analysis of the Basis Set Convergence on the GMTKN55 Database
Source: J Chem Theory Comput. 2022 Sep 13;18(10):5978–91. doi: 10.1021/acs.jctc.2c00426 (PMC9558368; doi:10.1021/acs.jctc.2c00426)
Supplement: Supplementary file 2 — ct2c00426_si_002.zip [file ct2c00426_si_002.zip › statistics/B2GPPLYP-D3BJ/B2GPPLYP-D3BJ/stat_with_respect_GMT_REF_excluding_HEAVY28_RG18_HAL59/B2GPPLYP-D3BJ_V5Z_star.txt]

subset       subs.name  Nsys Nskip         MAD         MSD        RSMD       MARef  dWTMAD2  5MAD/4RMSD
********************************
    1 ACONF              15    0       0.109       0.109       0.124       1.833    0.0364  1.0975
    2 ADIM6               6    0       0.492      -0.492       0.520       3.358    0.0359  1.1838
    3 AHB21              21    0       0.367      -0.342       0.522      22.486    0.0140  0.8805
    4 AL2X6               6    0       0.695      -0.469       0.734      35.883    0.0047  1.1827
    5 ALK8                8    0       1.611       1.254       2.174      62.601    0.0084  0.9264
    6 ALKBDE10           10    0       4.139      -0.849       6.378     100.690    0.0168  0.8111
    7 AMINO20X4          80    0       0.121       0.009       0.167       2.439    0.1616  0.9035
    8 BH76RC             30    0       0.660       0.123       1.000      21.392    0.0378  0.8248
    9 BH76               76    0       0.825      -0.396       1.040      18.614    0.1376  0.9908
   10 BHDIV10            10    0       1.436      -0.391       1.848      45.333    0.0129  0.9712
   11 BHPERI             26    0       1.472      -1.453       1.635      20.873    0.0749  1.1260
   12 BHROT27            27    0       0.307       0.304       0.436       6.273    0.0540  0.8811
   13 BSR36              36    0       1.232      -1.232       1.307      16.197    0.1119  1.1788
   14 BUT14DIOL          64    0       0.113       0.113       0.130       2.800    0.1059  1.0894
   15 C60ISO              0    9         NaN         NaN         NaN         NaN       NaN     NaN
   16 CARBHB12           12    0       0.558       0.558       0.711       6.036    0.0453  0.9817
   17 CDIE20             20    0       0.667       0.667       0.714       4.055    0.1345  1.1687
   18 CHB6                6    0       2.918      -2.918       3.032      26.785    0.0267  1.2027
   19 DARC               14    0       2.556       2.556       2.800      32.471    0.0450  1.1409
   20 DC13               13    0       3.894       1.287       5.030      54.978    0.0376  0.9677
   21 DIPCS10            10    0       2.992      -2.454       3.882     654.260    0.0019  0.9636
   22 FH51               51    0       1.064      -0.131       1.537      31.011    0.0715  0.8649
   23 G21EA              25    0       1.147      -0.171       1.401      33.624    0.0349  1.0236
   24 G21IP              36    0       1.796      -0.200       2.360     257.610    0.0103  0.9513
   25 G2RC               25    0       1.565      -0.606       1.972      51.263    0.0312  0.9921
   26 HAL59               0   59         NaN         NaN         NaN         NaN       NaN     NaN
   27 HEAVY28             0   28         NaN         NaN         NaN         NaN       NaN     NaN
   28 HEAVYSB11          11    0       1.004       0.436       1.241      58.023    0.0078  1.0111
   29 ICONF              17    0       0.170       0.042       0.233       3.266    0.0362  0.9106
   30 IDISP               6    0       1.270       0.991       1.756      14.223    0.0219  0.9043
   31 IL16               16    0       0.573       0.573       0.622     109.045    0.0034  1.1502
   32 INV24              24    0       0.758       0.046       1.060      31.846    0.0233  0.8941
   33 ISO34              34    0       0.741       0.241       1.331      14.570    0.0706  0.6955
   34 ISOL24             24    0       2.689      -0.416       3.778      21.919    0.1203  0.8898
   35 MB16-43            43    0      10.141      -7.848      14.099     468.394    0.0380  0.8991
   36 MCONF              51    0       0.149       0.081       0.177       4.971    0.0623  1.0526
   37 NBPRC              12    0       0.976       0.541       1.413      27.708    0.0173  0.8637
   38 PA26               26    0       1.011       0.790       1.677     189.054    0.0057  0.7537
   39 PAREL              20    0       0.542       0.213       0.881       4.630    0.0956  0.7690
   40 PCONF21            18    0       0.324       0.106       0.389       1.622    0.1471  1.0424
   41 PNICO23            23    0       0.257       0.248       0.361       4.273    0.0564  0.8899
   42 PX13               13    0       1.614      -1.614       1.723      33.362    0.0257  1.1711
   43 RC21               21    0       1.480      -0.552       1.700      35.699    0.0356  1.0882
   44 RG18                0   18         NaN         NaN         NaN         NaN       NaN     NaN
   45 RSE43              43    0       0.402      -0.318       0.562       7.602    0.0930  0.8944
   46 S22                22    0       0.167       0.082       0.232       7.302    0.0206  0.8989
   47 S66                66    0       0.245      -0.001       0.305       5.467    0.1209  1.0052
   48 SCONF              17    0       0.065      -0.007       0.112       4.600    0.0099  0.7314
   49 SIE4X4             16    0       6.280       6.280       6.976      33.725    0.1217  1.1253
   50 TAUT15             15    0       0.570       0.095       0.709       3.046    0.1147  1.0042
   51 UPU23              23    0       0.448       0.308       0.552       5.723    0.0736  1.0149
   52 W4-11             140    0       2.200       1.164       2.892     306.914    0.0410  0.9512
   53 WATER27            27    0       1.637       1.469       2.229      81.174    0.0223  0.9182
   54 WCPT18             18    0       1.167      -0.861       1.448      34.988    0.0245  1.0075
   55 YBDE18             18    0       1.136       0.549       1.462      49.276    0.0170  0.9707
    0 TOTAL_UNWEIGHTED 1391  114       1.339      -0.088       3.093      76.996    0.0174

CALCULATION OF WTMAD2:

  WTMAD2=   2.67818414416170       Ndata=        1391  Skipped:         114
