# Supplementary material for: Explicitly Correlated Double-Hybrid DFT: A Comprehensive Analysis of the Basis Set Convergence on the GMTKN55 Database
Source: J Chem Theory Comput. 2022 Sep 13;18(10):5978–91. doi: 10.1021/acs.jctc.2c00426 (PMC9558368; doi:10.1021/acs.jctc.2c00426)
Supplement: Supplementary file 2 — ct2c00426_si_002.zip [file ct2c00426_si_002.zip › statistics/B2GPPLYP-D3BJ/B2GPPLYP-D3BJ/stat_with_respect_GMT_REF_excluding_HEAVY28_RG18_HAL59/B2GPPLYP-D3BJ_VQ5Z_star.txt]

subset       subs.name  Nsys Nskip         MAD         MSD        RSMD       MARef  dWTMAD2  5MAD/4RMSD
********************************
    1 ACONF              15    0       0.109       0.109       0.124       1.833    0.0364  1.0915
    2 ADIM6               6    0       0.476      -0.476       0.505       3.358    0.0348  1.1778
    3 AHB21              21    0       0.343      -0.293       0.503      22.486    0.0131  0.8522
    4 AL2X6               6    0       0.729      -0.441       0.767      35.883    0.0050  1.1883
    5 ALK8                8    0       1.535       1.184       2.073      62.601    0.0080  0.9257
    6 ALKBDE10            8    2       2.845       1.432       3.763      99.150    0.0094  0.9449
    7 AMINO20X4          80    0       0.124       0.011       0.170       2.439    0.1663  0.9113
    8 BH76RC             30    0       0.682       0.129       1.015      21.392    0.0392  0.8391
    9 BH76               76    0       0.818      -0.384       1.041      18.614    0.1368  0.9815
   10 BHDIV10            10    0       1.413      -0.411       1.823      45.333    0.0128  0.9690
   11 BHPERI             26    0       1.511      -1.490       1.664      20.873    0.0771  1.1356
   12 BHROT27            27    0       0.315       0.310       0.455       6.273    0.0555  0.8649
   13 BSR36              36    0       1.328      -1.328       1.421      16.197    0.1210  1.1687
   14 BUT14DIOL          64    0       0.076       0.061       0.106       2.800    0.0713  0.9014
   15 C60ISO              0    9         NaN         NaN         NaN         NaN       NaN     NaN
   16 CARBHB12           12    0       0.543       0.516       0.708       6.036    0.0442  0.9583
   17 CDIE20             20    0       0.661       0.661       0.706       4.055    0.1337  1.1701
   18 CHB6                4    2       2.739      -2.739       2.784      30.745    0.0146  1.2297
   19 DARC               14    0       2.584       2.584       2.832      32.471    0.0457  1.1407
   20 DC13               13    0       3.721       1.145       4.937      54.978    0.0361  0.9420
   21 DIPCS10            10    0       2.525      -1.934       3.558     654.260    0.0016  0.8870
   22 FH51               51    0       1.148      -0.171       1.631      31.011    0.0774  0.8801
   23 G21EA              25    0       1.147       0.070       1.420      33.624    0.0349  1.0093
   24 G21IP              36    0       1.891       0.199       2.441     257.610    0.0108  0.9682
   25 G2RC               25    0       1.600      -0.680       2.019      51.263    0.0320  0.9906
   26 HAL59               0   59         NaN         NaN         NaN         NaN       NaN     NaN
   27 HEAVY28             0   28         NaN         NaN         NaN         NaN       NaN     NaN
   28 HEAVYSB11          11    0       1.031       0.707       1.279      58.023    0.0080  1.0080
   29 ICONF              17    0       0.175       0.031       0.231       3.266    0.0374  0.9467
   30 IDISP               6    0       1.341       1.050       1.841      14.223    0.0232  0.9105
   31 IL16               16    0       0.667       0.667       0.708     109.045    0.0040  1.1783
   32 INV24              24    0       0.765       0.034       1.076      31.846    0.0236  0.8884
   33 ISO34              34    0       0.712       0.244       1.312      14.570    0.0681  0.6784
   34 ISOL24             24    0       2.718      -0.413       3.824      21.919    0.1220  0.8884
   35 MB16-43            43    0       8.961      -6.100      12.325     468.394    0.0337  0.9089
   36 MCONF              51    0       0.129       0.039       0.154       4.971    0.0541  1.0461
   37 NBPRC              12    0       1.081       0.501       1.491      27.708    0.0192  0.9060
   38 PA26               26    0       0.927       0.488       1.587     189.054    0.0052  0.7300
   39 PAREL              20    0       0.569       0.219       0.897       4.630    0.1007  0.7930
   40 PCONF21            18    0       0.350       0.127       0.432       1.622    0.1593  1.0138
   41 PNICO23            23    0       0.253       0.228       0.378       4.273    0.0558  0.8363
   42 PX13               13    0       1.433      -1.433       1.535      33.362    0.0229  1.1675
   43 RC21               21    0       1.454      -0.569       1.686      35.699    0.0351  1.0780
   44 RG18                0   18         NaN         NaN         NaN         NaN       NaN     NaN
   45 RSE43              43    0       0.404      -0.321       0.577       7.602    0.0936  0.8756
   46 S22                22    0       0.165       0.015       0.202       7.302    0.0204  1.0212
   47 S66                66    0       0.230      -0.063       0.284       5.467    0.1139  1.0134
   48 SCONF              17    0       0.089      -0.042       0.123       4.600    0.0135  0.9043
   49 SIE4X4             16    0       6.248       6.248       6.959      33.725    0.1215  1.1223
   50 TAUT15             15    0       0.576       0.079       0.736       3.046    0.1163  0.9790
   51 UPU23              23    0       0.461       0.316       0.568       5.723    0.0759  1.0135
   52 W4-11             140    0       2.853       2.165       3.582     306.914    0.0533  0.9956
   53 WATER27            27    0       1.417       1.175       1.873      81.174    0.0193  0.9457
   54 WCPT18             18    0       1.045      -0.748       1.288      34.988    0.0220  1.0145
   55 YBDE18             18    0       1.357       0.781       1.712      49.276    0.0203  0.9905
    0 TOTAL_UNWEIGHTED 1387  118       1.351       0.087       2.888      77.037    0.0175

CALCULATION OF WTMAD2:

  WTMAD2=   2.65997976509503       Ndata=        1387  Skipped:         118
