# Supplementary material for: Explicitly Correlated Double-Hybrid DFT: A Comprehensive Analysis of the Basis Set Convergence on the GMTKN55 Database
Source: J Chem Theory Comput. 2022 Sep 13;18(10):5978–91. doi: 10.1021/acs.jctc.2c00426 (PMC9558368; doi:10.1021/acs.jctc.2c00426)
Supplement: Supplementary file 2 — ct2c00426_si_002.zip [file ct2c00426_si_002.zip › statistics/B2GPPLYP-D3BJ/B2GPPLYP-D3BJ/stat_with_respect_GMT_REF_excluding_HEAVY28_RG18_HAL59/B2GPPLYP-D3BJ_def2-TZVPPD.txt]

subset       subs.name  Nsys Nskip         MAD         MSD        RSMD       MARef  dWTMAD2  5MAD/4RMSD
********************************
    1 ACONF              15    0       0.100       0.100       0.115       1.833    0.0336  1.0968
    2 ADIM6               6    0       0.151      -0.151       0.153       3.358    0.0110  1.2372
    3 AHB21              21    0       0.498      -0.409       0.676      22.486    0.0190  0.9216
    4 AL2X6               6    0       0.879      -0.644       0.926      35.883    0.0060  1.1856
    5 ALK8                8    0       1.769       1.037       2.152      62.601    0.0092  1.0276
    6 ALKBDE10           10    0       4.178      -3.785       6.174     100.690    0.0170  0.8459
    7 AMINO20X4          80    0       0.143      -0.014       0.193       2.439    0.1916  0.9258
    8 BH76RC             30    0       0.649       0.093       0.968      21.392    0.0372  0.8386
    9 BH76               76    0       0.792      -0.307       0.995      18.614    0.1322  0.9953
   10 BHDIV10            10    0       1.395      -0.360       1.847      45.333    0.0126  0.9441
   11 BHPERI             26    0       1.712      -1.712       1.891      20.873    0.0872  1.1321
   12 BHROT27            27    0       0.274       0.274       0.388       6.273    0.0482  0.8829
   13 BSR36              36    0       0.575      -0.575       0.604      16.197    0.0522  1.1906
   14 BUT14DIOL          64    0       0.089       0.088       0.110       2.800    0.0827  1.0047
   15 C60ISO              0    9         NaN         NaN         NaN         NaN       NaN     NaN
   16 CARBHB12           12    0       0.561       0.561       0.726       6.036    0.0456  0.9671
   17 CDIE20             20    0       0.668       0.668       0.715       4.055    0.1346  1.1675
   18 CHB6                6    0       1.322      -1.322       1.493      26.785    0.0121  1.1066
   19 DARC               14    0       2.002       2.002       2.219      32.471    0.0353  1.1280
   20 DC13               13    0       3.930       2.793       4.912      54.978    0.0380  1.0001
   21 DIPCS10            10    0       3.987      -3.856       4.860     654.260    0.0025  1.0253
   22 FH51               51    0       1.040      -0.152       1.522      31.011    0.0699  0.8538
   23 G21EA              25    0       4.115      -3.716       4.931      33.624    0.1250  1.0433
   24 G21IP              36    0       2.041      -0.946       2.594     257.610    0.0117  0.9835
   25 G2RC               25    0       1.593      -0.727       2.006      51.263    0.0317  0.9929
   26 HAL59               0   59         NaN         NaN         NaN         NaN       NaN     NaN
   27 HEAVY28             0   28         NaN         NaN         NaN         NaN       NaN     NaN
   28 HEAVYSB11          11    0       1.216      -0.324       1.389      58.023    0.0094  1.0940
   29 ICONF              17    0       0.177       0.020       0.253       3.266    0.0376  0.8720
   30 IDISP               6    0       0.789       0.789       0.936      14.223    0.0136  1.0535
   31 IL16               16    0       0.404       0.392       0.468     109.045    0.0024  1.0796
   32 INV24              24    0       0.770       0.026       1.058      31.846    0.0237  0.9091
   33 ISO34              34    0       0.715       0.243       1.289      14.570    0.0682  0.6933
   34 ISOL24             24    0       2.355      -0.326       3.243      21.919    0.1054  0.9075
   35 MB16-43            43    0      13.635     -13.162      16.571     468.394    0.0511  1.0285
   36 MCONF              51    0       0.374       0.266       0.400       4.971    0.1566  1.1679
   37 NBPRC              12    0       1.104       0.592       1.494      27.708    0.0195  0.9234
   38 PA26               26    0       1.098       0.894       1.780     189.054    0.0062  0.7714
   39 PAREL              20    0       0.526       0.151       0.891       4.630    0.0929  0.7382
   40 PCONF21            18    0       0.308       0.105       0.372       1.622    0.1397  1.0347
   41 PNICO23            23    0       0.246       0.241       0.342       4.273    0.0541  0.8992
   42 PX13               13    0       1.958      -1.958       2.149      33.362    0.0312  1.1388
   43 RC21               21    0       1.388      -0.659       1.620      35.699    0.0334  1.0705
   44 RG18                0   18         NaN         NaN         NaN         NaN       NaN     NaN
   45 RSE43              43    0       0.375      -0.243       0.524       7.602    0.0866  0.8926
   46 S22                22    0       0.418       0.398       0.537       7.302    0.0514  0.9723
   47 S66                66    0       0.268       0.246       0.343       5.467    0.1323  0.9788
   48 SCONF              17    0       0.085       0.015       0.147       4.600    0.0129  0.7258
   49 SIE4X4             16    0       6.112       6.112       6.843      33.725    0.1185  1.1166
   50 TAUT15             15    0       0.544       0.076       0.649       3.046    0.1094  1.0471
   51 UPU23              23    0       0.419       0.117       0.611       5.723    0.0687  0.8563
   52 W4-11             140    0       2.544      -2.304       3.264     306.914    0.0474  0.9744
   53 WATER27            27    0       1.827       1.657       2.609      81.174    0.0248  0.8756
   54 WCPT18             18    0       1.127      -0.776       1.383      34.988    0.0237  1.0187
   55 YBDE18             18    0       0.945      -0.213       1.352      49.276    0.0141  0.8737
    0 TOTAL_UNWEIGHTED 1391  114       1.529      -0.687       3.533      76.996    0.0199

CALCULATION OF WTMAD2:

  WTMAD2=   2.78092904720908       Ndata=        1391  Skipped:         114
