# Supplementary material for: Explicitly Correlated Double-Hybrid DFT: A Comprehensive Analysis of the Basis Set Convergence on the GMTKN55 Database
Source: J Chem Theory Comput. 2022 Sep 13;18(10):5978–91. doi: 10.1021/acs.jctc.2c00426 (PMC9558368; doi:10.1021/acs.jctc.2c00426)
Supplement: Supplementary file 2 — ct2c00426_si_002.zip [file ct2c00426_si_002.zip › statistics/B2GPPLYP-D3BJ/B2GPPLYP-D3BJ/stat_with_respect_GMT_REF_excluding_HEAVY28_RG18_HAL59/B2GPPLYP-D3BJ_def2-TQZVPPD.txt]

subset       subs.name  Nsys Nskip         MAD         MSD        RSMD       MARef  dWTMAD2  5MAD/4RMSD
********************************
    1 ACONF              15    0       0.091       0.091       0.105       1.833    0.0303  1.0822
    2 ADIM6               6    0       0.544      -0.544       0.580       3.358    0.0397  1.1725
    3 AHB21              21    0       0.446      -0.422       0.606      22.486    0.0170  0.9202
    4 AL2X6               6    0       0.614      -0.448       0.690      35.883    0.0042  1.1113
    5 ALK8                8    0       1.776       1.271       2.222      62.601    0.0093  0.9988
    6 ALKBDE10           10    0       4.225      -0.437       6.277     100.690    0.0171  0.8414
    7 AMINO20X4          80    0       0.123       0.020       0.170       2.439    0.1652  0.9046
    8 BH76RC             30    0       0.692       0.044       1.034      21.392    0.0397  0.8369
    9 BH76               76    0       0.808      -0.354       1.018      18.614    0.1348  0.9919
   10 BHDIV10            10    0       1.459      -0.385       1.868      45.333    0.0132  0.9762
   11 BHPERI             26    0       1.441      -1.412       1.601      20.873    0.0733  1.1253
   12 BHROT27            27    0       0.320       0.317       0.459       6.273    0.0563  0.8715
   13 BSR36              36    0       1.201      -1.201       1.274      16.197    0.1090  1.1781
   14 BUT14DIOL          64    0       0.090       0.088       0.116       2.800    0.0839  0.9661
   15 C60ISO              0    9         NaN         NaN         NaN         NaN       NaN     NaN
   16 CARBHB12           12    0       0.475       0.461       0.639       6.036    0.0386  0.9285
   17 CDIE20             20    0       0.670       0.670       0.721       4.055    0.1350  1.1615
   18 CHB6                6    0       2.580      -2.580       2.850      26.785    0.0236  1.1313
   19 DARC               14    0       2.652       2.652       2.882      32.471    0.0467  1.1504
   20 DC13               13    0       4.211       1.030       5.484      54.978    0.0407  0.9600
   21 DIPCS10            10    0       2.729      -1.927       3.723     654.260    0.0017  0.9162
   22 FH51               51    0       1.157      -0.160       1.646      31.011    0.0778  0.8787
   23 G21EA              25    0       2.036      -1.216       2.336      33.624    0.0619  1.0892
   24 G21IP              36    0       1.835       0.126       2.410     257.610    0.0105  0.9520
   25 G2RC               25    0       1.586      -0.733       1.942      51.263    0.0316  1.0208
   26 HAL59               0   59         NaN         NaN         NaN         NaN       NaN     NaN
   27 HEAVY28             0   28         NaN         NaN         NaN         NaN       NaN     NaN
   28 HEAVYSB11          11    0       1.060       0.937       1.409      58.023    0.0082  0.9400
   29 ICONF              17    0       0.170       0.037       0.225       3.266    0.0361  0.9439
   30 IDISP               6    0       1.294       1.001       1.772      14.223    0.0223  0.9125
   31 IL16               16    0       0.606       0.606       0.653     109.045    0.0036  1.1604
   32 INV24              24    0       0.753       0.071       1.063      31.846    0.0232  0.8854
   33 ISO34              34    0       0.733       0.276       1.333      14.570    0.0699  0.6874
   34 ISOL24             24    0       2.714      -0.424       3.812      21.919    0.1214  0.8900
   35 MB16-43            43    0      10.315      -8.072      14.540     468.394    0.0387  0.8868
   36 MCONF              51    0       0.151       0.075       0.186       4.971    0.0632  1.0115
   37 NBPRC              12    0       1.030       0.558       1.464      27.708    0.0182  0.8790
   38 PA26               26    0       0.964       0.658       1.628     189.054    0.0054  0.7398
   39 PAREL              20    0       0.561       0.232       0.915       4.630    0.0990  0.7668
   40 PCONF21            18    0       0.357       0.172       0.447       1.622    0.1619  0.9973
   41 PNICO23            23    0       0.232       0.193       0.354       4.273    0.0511  0.8201
   42 PX13               13    0       1.403      -1.403       1.479      33.362    0.0223  1.1859
   43 RC21               21    0       1.513      -0.585       1.748      35.699    0.0364  1.0820
   44 RG18                0   18         NaN         NaN         NaN         NaN       NaN     NaN
   45 RSE43              43    0       0.436      -0.359       0.609       7.602    0.1007  0.8940
   46 S22                22    0       0.187       0.004       0.233       7.302    0.0230  1.0031
   47 S66                66    0       0.249      -0.081       0.307       5.467    0.1230  1.0160
   48 SCONF              17    0       0.078      -0.047       0.113       4.600    0.0118  0.8664
   49 SIE4X4             16    0       6.254       6.254       6.948      33.725    0.1212  1.1252
   50 TAUT15             15    0       0.592       0.128       0.781       3.046    0.1190  0.9472
   51 UPU23              23    0       0.434       0.280       0.536       5.723    0.0712  1.0103
   52 W4-11             140    0       2.744       2.010       3.465     306.914    0.0511  0.9899
   53 WATER27            27    0       1.462       1.273       1.929      81.174    0.0199  0.9477
   54 WCPT18             18    0       1.063      -0.778       1.313      34.988    0.0223  1.0115
   55 YBDE18             18    0       1.241       0.633       1.601      49.276    0.0185  0.9691
    0 TOTAL_UNWEIGHTED 1391  114       1.417      -0.021       3.225      76.996    0.0184

CALCULATION OF WTMAD2:

  WTMAD2=   2.72390193328734       Ndata=        1391  Skipped:         114
