# Supplementary material for: Explicitly Correlated Double-Hybrid DFT: A Comprehensive Analysis of the Basis Set Convergence on the GMTKN55 Database
Source: J Chem Theory Comput. 2022 Sep 13;18(10):5978–91. doi: 10.1021/acs.jctc.2c00426 (PMC9558368; doi:10.1021/acs.jctc.2c00426)
Supplement: Supplementary file 2 — ct2c00426_si_002.zip [file ct2c00426_si_002.zip › statistics/B2GPPLYP-D3BJ/B2GPPLYP-D3BJ/stat_with_respect_GMT_REF_excluding_HEAVY28_RG18_HAL59/B2GPPLYP-D3BJ_VTZ_star.txt]

subset       subs.name  Nsys Nskip         MAD         MSD        RSMD       MARef  dWTMAD2  5MAD/4RMSD
********************************
    1 ACONF              15    0       0.083       0.083       0.098       1.833    0.0278  1.0618
    2 ADIM6               6    0       0.512      -0.512       0.534       3.358    0.0374  1.1976
    3 AHB21              21    0       0.446      -0.435       0.564      22.486    0.0170  0.9888
    4 AL2X6               6    0       0.814      -0.682       0.854      35.883    0.0056  1.1907
    5 ALK8                8    0       1.972       1.775       2.793      62.601    0.0103  0.8824
    6 ALKBDE10           10    0       5.071      -3.756       7.125     100.690    0.0206  0.8896
    7 AMINO20X4          80    0       0.189       0.022       0.261       2.439    0.2531  0.9038
    8 BH76RC             30    0       0.629       0.140       0.950      21.392    0.0360  0.8268
    9 BH76               76    0       0.921      -0.523       1.137      18.614    0.1537  1.0127
   10 BHDIV10            10    0       1.554      -0.445       2.050      45.333    0.0140  0.9473
   11 BHPERI             26    0       1.661      -1.661       1.835      20.873    0.0845  1.1315
   12 BHROT27            27    0       0.277       0.274       0.348       6.273    0.0487  0.9958
   13 BSR36              36    0       1.320      -1.320       1.379      16.197    0.1199  1.1965
   14 BUT14DIOL          64    0       0.608       0.603       0.645       2.800    0.5682  1.1791
   15 C60ISO              0    9         NaN         NaN         NaN         NaN       NaN     NaN
   16 CARBHB12           12    0       0.899       0.899       1.077       6.036    0.0730  1.0434
   17 CDIE20             20    0       0.726       0.726       0.771       4.055    0.1463  1.1771
   18 CHB6                6    0       4.027      -4.027       4.037      26.785    0.0369  1.2470
   19 DARC               14    0       2.125       2.125       2.402      32.471    0.0374  1.1056
   20 DC13               13    0       4.131       1.672       5.442      54.978    0.0399  0.9489
   21 DIPCS10            10    0       4.792      -4.428       5.493     654.260    0.0030  1.0905
   22 FH51               51    0       1.259       0.256       1.579      31.011    0.0846  0.9972
   23 G21EA              25    0       1.376      -0.730       1.595      33.624    0.0418  1.0784
   24 G21IP              36    0       2.375      -1.545       2.851     257.610    0.0136  1.0414
   25 G2RC               25    0       2.253       0.123       3.004      51.263    0.0449  0.9379
   26 HAL59               0   59         NaN         NaN         NaN         NaN       NaN     NaN
   27 HEAVY28             0   28         NaN         NaN         NaN         NaN       NaN     NaN
   28 HEAVYSB11          11    0       1.547      -0.927       1.805      58.023    0.0120  1.0715
   29 ICONF              17    0       0.205       0.050       0.264       3.266    0.0437  0.9737
   30 IDISP               6    0       1.080       0.861       1.502      14.223    0.0186  0.8988
   31 IL16               16    0       0.291       0.231       0.373     109.045    0.0017  0.9772
   32 INV24              24    0       0.839       0.110       1.166      31.846    0.0258  0.8991
   33 ISO34              34    0       0.951       0.104       1.447      14.570    0.0907  0.8216
   34 ISOL24             24    0       2.511      -0.544       3.484      21.919    0.1124  0.9010
   35 MB16-43            43    0      12.294     -11.503      16.119     468.394    0.0461  0.9534
   36 MCONF              51    0       0.467       0.442       0.528       4.971    0.1959  1.1065
   37 NBPRC              12    0       0.681       0.444       0.780      27.708    0.0121  1.0908
   38 PA26               26    0       2.115       2.030       2.560     189.054    0.0119  1.0328
   39 PAREL              20    0       0.525       0.204       0.826       4.630    0.0926  0.7941
   40 PCONF21            18    0       0.425      -0.015       0.558       1.622    0.1929  0.9526
   41 PNICO23            23    0       0.597       0.588       0.747       4.273    0.1313  0.9995
   42 PX13               13    0       2.828      -2.828       2.998      33.362    0.0450  1.1793
   43 RC21               21    0       1.678      -0.273       1.899      35.699    0.0403  1.1044
   44 RG18                0   18         NaN         NaN         NaN         NaN       NaN     NaN
   45 RSE43              43    0       0.456      -0.369       0.575       7.602    0.1055  0.9923
   46 S22                22    0       0.743       0.721       0.908       7.302    0.0914  1.0223
   47 S66                66    0       0.666       0.592       0.853       5.467    0.3288  0.9765
   48 SCONF              17    0       0.826       0.297       1.003       4.600    0.1248  1.0296
   49 SIE4X4             16    0       6.788       6.788       7.460      33.725    0.1316  1.1373
   50 TAUT15             15    0       0.544       0.248       0.657       3.046    0.1095  1.0362
   51 UPU23              23    0       0.525       0.365       0.692       5.723    0.0863  0.9496
   52 W4-11             140    0       3.393      -3.193       4.146     306.914    0.0632  1.0231
   53 WATER27            27    0       2.897       2.763       4.062      81.174    0.0394  0.8915
   54 WCPT18             18    0       2.223      -1.906       2.860      34.988    0.0467  0.9715
   55 YBDE18             18    0       0.907      -0.279       1.191      49.276    0.0135  0.9520
    0 TOTAL_UNWEIGHTED 1391  114       1.768      -0.621       3.658      76.996    0.0230

CALCULATION OF WTMAD2:

  WTMAD2=   4.13197328418118       Ndata=        1391  Skipped:         114
