# Supplementary material for: Explicitly Correlated Double-Hybrid DFT: A Comprehensive Analysis of the Basis Set Convergence on the GMTKN55 Database
Source: J Chem Theory Comput. 2022 Sep 13;18(10):5978–91. doi: 10.1021/acs.jctc.2c00426 (PMC9558368; doi:10.1021/acs.jctc.2c00426)
Supplement: Supplementary file 2 — ct2c00426_si_002.zip [file ct2c00426_si_002.zip › statistics/B2GPPLYP-D3BJ/B2GPPLYP-D3BJ/stat_with_respect_GMT_REF_excluding_HEAVY28_RG18_HAL59/B2GPPLYP-D3BJ_def2-QZVPPD.txt]

subset       subs.name  Nsys Nskip         MAD         MSD        RSMD       MARef  dWTMAD2  5MAD/4RMSD
********************************
    1 ACONF              15    0       0.095       0.095       0.109       1.833    0.0317  1.0912
    2 ADIM6               6    0       0.377      -0.377       0.393       3.358    0.0275  1.2008
    3 AHB21              21    0       0.444      -0.398       0.601      22.486    0.0170  0.9250
    4 AL2X6               6    0       0.671      -0.492       0.708      35.883    0.0046  1.1851
    5 ALK8                8    0       1.544       1.157       2.029      62.601    0.0081  0.9512
    6 ALKBDE10           10    0       3.925      -1.368       5.945     100.690    0.0159  0.8252
    7 AMINO20X4          80    0       0.123       0.002       0.169       2.439    0.1647  0.9098
    8 BH76RC             30    0       0.631       0.080       0.973      21.392    0.0362  0.8104
    9 BH76               76    0       0.783      -0.307       0.989      18.614    0.1307  0.9896
   10 BHDIV10            10    0       1.422      -0.358       1.839      45.333    0.0128  0.9662
   11 BHPERI             26    0       1.518      -1.504       1.689      20.873    0.0773  1.1233
   12 BHROT27            27    0       0.296       0.295       0.423       6.273    0.0521  0.8745
   13 BSR36              36    0       0.935      -0.935       0.975      16.197    0.0850  1.1986
   14 BUT14DIOL          64    0       0.083       0.081       0.109       2.800    0.0773  0.9511
   15 C60ISO              0    9         NaN         NaN         NaN         NaN       NaN     NaN
   16 CARBHB12           12    0       0.489       0.480       0.648       6.036    0.0397  0.9426
   17 CDIE20             20    0       0.661       0.661       0.709       4.055    0.1332  1.1660
   18 CHB6                6    0       2.034      -2.034       2.228      26.785    0.0186  1.1416
   19 DARC               14    0       2.474       2.474       2.692      32.471    0.0436  1.1487
   20 DC13               13    0       3.904       1.674       4.938      54.978    0.0377  0.9881
   21 DIPCS10            10    0       3.273      -2.776       4.131     654.260    0.0020  0.9905
   22 FH51               51    0       1.080      -0.143       1.584      31.011    0.0726  0.8524
   23 G21EA              25    0       2.548      -1.969       2.909      33.624    0.0774  1.0947
   24 G21IP              36    0       1.844      -0.406       2.420     257.610    0.0105  0.9528
   25 G2RC               25    0       1.472      -0.677       1.835      51.263    0.0293  1.0030
   26 HAL59               0   59         NaN         NaN         NaN         NaN       NaN     NaN
   27 HEAVY28             0   28         NaN         NaN         NaN         NaN       NaN     NaN
   28 HEAVYSB11          11    0       0.938       0.376       1.186      58.023    0.0073  0.9893
   29 ICONF              17    0       0.170       0.032       0.236       3.266    0.0361  0.9010
   30 IDISP               6    0       1.032       0.920       1.377      14.223    0.0178  0.9370
   31 IL16               16    0       0.514       0.514       0.567     109.045    0.0031  1.1322
   32 INV24              24    0       0.743       0.062       1.045      31.846    0.0229  0.8891
   33 ISO34              34    0       0.729       0.248       1.316      14.570    0.0695  0.6922
   34 ISOL24             24    0       2.600      -0.421       3.628      21.919    0.1164  0.8959
   35 MB16-43            43    0      11.514     -10.124      15.063     468.394    0.0432  0.9555
   36 MCONF              51    0       0.246       0.159       0.271       4.971    0.1030  1.1318
   37 NBPRC              12    0       1.021       0.601       1.469      27.708    0.0181  0.8691
   38 PA26               26    0       1.054       0.816       1.713     189.054    0.0059  0.7690
   39 PAREL              20    0       0.532       0.205       0.896       4.630    0.0939  0.7419
   40 PCONF21            18    0       0.269       0.138       0.322       1.622    0.1218  1.0445
   41 PNICO23            23    0       0.214       0.183       0.308       4.273    0.0470  0.8673
   42 PX13               13    0       1.533      -1.533       1.645      33.362    0.0244  1.1645
   43 RC21               21    0       1.461      -0.645       1.687      35.699    0.0351  1.0824
   44 RG18                0   18         NaN         NaN         NaN         NaN       NaN     NaN
   45 RSE43              43    0       0.400      -0.302       0.563       7.602    0.0924  0.8882
   46 S22                22    0       0.204       0.161       0.265       7.302    0.0251  0.9593
   47 S66                66    0       0.183       0.050       0.249       5.467    0.0905  0.9222
   48 SCONF              17    0       0.068      -0.026       0.110       4.600    0.0103  0.7749
   49 SIE4X4             16    0       6.177       6.177       6.882      33.725    0.1197  1.1219
   50 TAUT15             15    0       0.561       0.101       0.703       3.046    0.1129  0.9973
   51 UPU23              23    0       0.400       0.202       0.504       5.723    0.0657  0.9931
   52 W4-11             140    0       1.697       0.216       2.418     306.914    0.0316  0.8774
   53 WATER27            27    0       1.539       1.342       2.086      81.174    0.0209  0.9225
   54 WCPT18             18    0       1.050      -0.726       1.292      34.988    0.0221  1.0158
   55 YBDE18             18    0       1.016       0.262       1.378      49.276    0.0152  0.9212
    0 TOTAL_UNWEIGHTED 1391  114       1.328      -0.288       3.186      76.996    0.0173

CALCULATION OF WTMAD2:

  WTMAD2=   2.57721970881172       Ndata=        1391  Skipped:         114
