# Supplementary material for: Explicitly Correlated Double-Hybrid DFT: A Comprehensive Analysis of the Basis Set Convergence on the GMTKN55 Database
Source: J Chem Theory Comput. 2022 Sep 13;18(10):5978–91. doi: 10.1021/acs.jctc.2c00426 (PMC9558368; doi:10.1021/acs.jctc.2c00426)
Supplement: Supplementary file 2 — ct2c00426_si_002.zip [file ct2c00426_si_002.zip › statistics/B2GPPLYP-D3BJ/B2GPPLYP-D3BJ/stat_with_respect_GMT_REF_excluding_HEAVY28_RG18_HAL59/B2GPPLYP-D3BJ_def2-QZVPP.txt]

subset       subs.name  Nsys Nskip         MAD         MSD        RSMD       MARef  dWTMAD2  5MAD/4RMSD
********************************
    1 ACONF              15    0       0.098       0.098       0.112       1.833    0.0326  1.0845
    2 ADIM6               6    0       0.473      -0.473       0.498       3.358    0.0345  1.1876
    3 AHB21              21    0       1.710      -1.710       2.161      22.486    0.0653  0.9892
    4 AL2X6               6    0       0.678      -0.512       0.725      35.883    0.0046  1.1689
    5 ALK8                8    0       1.507       1.202       2.010      62.601    0.0079  0.9371
    6 ALKBDE10           10    0       4.065      -1.628       6.077     100.690    0.0165  0.8362
    7 AMINO20X4          80    0       0.120       0.005       0.167       2.439    0.1606  0.8992
    8 BH76RC             30    0       0.886      -0.223       1.345      21.392    0.0508  0.8236
    9 BH76               76    0       1.054      -0.563       1.481      18.614    0.1759  0.8898
   10 BHDIV10            10    0       1.430      -0.347       1.837      45.333    0.0129  0.9731
   11 BHPERI             26    0       1.490      -1.477       1.662      20.873    0.0758  1.1205
   12 BHROT27            27    0       0.299       0.296       0.414       6.273    0.0526  0.9020
   13 BSR36              36    0       1.013      -1.013       1.061      16.197    0.0920  1.1941
   14 BUT14DIOL          64    0       0.134       0.134       0.145       2.800    0.1252  1.1524
   15 C60ISO              0    9         NaN         NaN         NaN         NaN       NaN     NaN
   16 CARBHB12           12    0       0.561       0.561       0.706       6.036    0.0456  0.9939
   17 CDIE20             20    0       0.665       0.665       0.713       4.055    0.1340  1.1660
   18 CHB6                6    0       1.927      -1.927       2.044      26.785    0.0176  1.1785
   19 DARC               14    0       2.482       2.482       2.700      32.471    0.0437  1.1489
   20 DC13               13    0       3.881       1.592       4.917      54.978    0.0375  0.9867
   21 DIPCS10            10    0       3.390      -2.893       4.207     654.260    0.0021  1.0072
   22 FH51               51    0       1.020      -0.112       1.510      31.011    0.0686  0.8447
   23 G21EA              25    0       4.262      -4.079       4.560      33.624    0.1295  1.1684
   24 G21IP              36    0       1.831      -0.505       2.386     257.610    0.0105  0.9593
   25 G2RC               25    0       1.453      -0.576       1.828      51.263    0.0290  0.9933
   26 HAL59               0   59         NaN         NaN         NaN         NaN       NaN     NaN
   27 HEAVY28             0   28         NaN         NaN         NaN         NaN       NaN     NaN
   28 HEAVYSB11          11    0       0.934       0.332       1.161      58.023    0.0072  1.0061
   29 ICONF              17    0       0.172       0.039       0.241       3.266    0.0365  0.8909
   30 IDISP               6    0       1.115       0.903       1.515      14.223    0.0192  0.9195
   31 IL16               16    0       0.530      -0.530       0.629     109.045    0.0032  1.0522
   32 INV24              24    0       0.786       0.141       1.088      31.846    0.0242  0.9026
   33 ISO34              34    0       0.741       0.243       1.321      14.570    0.0707  0.7011
   34 ISOL24             24    0       2.875      -0.677       3.881      21.919    0.1286  0.9259
   35 MB16-43            43    0      11.067      -9.428      14.687     468.394    0.0415  0.9418
   36 MCONF              51    0       0.203       0.129       0.228       4.971    0.0853  1.1128
   37 NBPRC              12    0       0.940       0.614       1.412      27.708    0.0166  0.8317
   38 PA26               26    0       1.118       0.946       1.749     189.054    0.0063  0.7992
   39 PAREL              20    0       0.516       0.208       0.876       4.630    0.0911  0.7360
   40 PCONF21            18    0       0.285       0.106       0.335       1.622    0.1291  1.0609
   41 PNICO23            23    0       0.241       0.229       0.328       4.273    0.0530  0.9187
   42 PX13               13    0       1.622      -1.622       1.754      33.362    0.0258  1.1560
   43 RC21               21    0       1.502      -0.615       1.718      35.699    0.0361  1.0926
   44 RG18                0   18         NaN         NaN         NaN         NaN       NaN     NaN
   45 RSE43              43    0       0.386      -0.289       0.537       7.602    0.0893  0.8984
   46 S22                22    0       0.182       0.145       0.256       7.302    0.0224  0.8895
   47 S66                66    0       0.230       0.044       0.299       5.467    0.1137  0.9627
   48 SCONF              17    0       0.073      -0.006       0.130       4.600    0.0110  0.7037
   49 SIE4X4             16    0       6.262       6.262       6.953      33.725    0.1214  1.1258
   50 TAUT15             15    0       0.549       0.116       0.684       3.046    0.1105  1.0039
   51 UPU23              23    0       0.433       0.279       0.531       5.723    0.0711  1.0192
   52 W4-11             140    0       1.742       0.000       2.473     306.914    0.0325  0.8804
   53 WATER27            27    0       4.923       4.839       5.879      81.174    0.0669  1.0468
   54 WCPT18             18    0       1.169      -0.840       1.448      34.988    0.0246  1.0096
   55 YBDE18             18    0       0.968       0.265       1.346      49.276    0.0144  0.8989
    0 TOTAL_UNWEIGHTED 1391  114       1.469      -0.312       3.294      76.996    0.0191

CALCULATION OF WTMAD2:

  WTMAD2=   2.87743596702134       Ndata=        1391  Skipped:         114
