# Supplementary material for: Explicitly Correlated Double-Hybrid DFT: A Comprehensive Analysis of the Basis Set Convergence on the GMTKN55 Database
Source: J Chem Theory Comput. 2022 Sep 13;18(10):5978–91. doi: 10.1021/acs.jctc.2c00426 (PMC9558368; doi:10.1021/acs.jctc.2c00426)
Supplement: Supplementary file 2 — ct2c00426_si_002.zip [file ct2c00426_si_002.zip › statistics/B2GPPLYP-D3BJ/B2GPPLYP-D3BJ/stat_with_respect_CBS_REF/B2GPPLYP-D3BJ_def2-QZVPP_star.txt]

subset       subs.name  Nsys Nskip         MAD         MSD        RSMD       MARef  dWTMAD2  5MAD/4RMSD
********************************
    1 ACONF              15    0       0.012      -0.012       0.013       1.942    0.0034  1.1151
    2 ADIM6               6    0       0.047       0.044       0.056       2.842    0.0038  1.0498
    3 AHB21              21    0       0.137      -0.127       0.249      22.757    0.0048  0.6876
    4 AL2X6               6    0       0.101      -0.014       0.135      35.386    0.0006  0.9340
    5 ALK8                8    0       0.275       0.019       0.324      63.784    0.0013  1.0588
    6 ALKBDE10            8    0       1.762      -1.762       1.843     100.597    0.0053  1.1956
    7 AMINO20X4          80    0       0.034      -0.010       0.044       2.458    0.0424  0.9726
    8 BH76RC             30    0       0.143      -0.038       0.177      21.241    0.0077  1.0102
    9 BH76               76    0       0.097       0.079       0.136      18.268    0.0154  0.8944
   10 BHDIV10            10    0       0.105       0.044       0.129      44.942    0.0009  1.0187
   11 BHPERI             26    0       0.086      -0.036       0.108      19.484    0.0044  0.9921
   12 BHROT27            27    0       0.048      -0.017       0.057       6.587    0.0074  1.0438
   13 BSR36              36    0       0.234       0.234       0.286      14.949    0.0215  1.0241
   14 BUT14DIOL          64    0       0.059       0.059       0.065       2.875    0.0505  1.1407
   15 C60ISO              0    9         NaN         NaN         NaN         NaN       NaN     NaN
   16 CARBHB12           12    0       0.073       0.062       0.105       6.535    0.0051  0.8668
   17 CDIE20             20    0       0.021      -0.004       0.027       4.307    0.0037  0.9644
   18 CHB6                4    0       0.086      -0.000       0.106      33.037    0.0004  1.0206
   19 DARC               14    0       0.144      -0.117       0.171      29.872    0.0026  1.0529
   20 DC13               13    0       0.720       0.488       1.239      55.121    0.0065  0.7262
   21 DIPCS10            10    0       0.873      -0.873       0.938     652.240    0.0005  1.1630
   22 FH51               51    0       0.175       0.048       0.265      31.291    0.0109  0.8270
   23 G21EA              25    0       2.059      -2.059       2.419      33.697    0.0582  1.0636
   24 G21IP              36    0       0.697      -0.697       0.798     257.803    0.0037  1.0917
   25 G2RC               25    0       0.372       0.025       0.634      51.864    0.0068  0.7324
   26 HAL59              59    0       0.185      -0.140       0.302       5.065    0.0820  0.7645
   27 HEAVY28            28    0       0.041       0.002       0.054       1.476    0.0294  0.9339
   28 HEAVYSB11          11    0       0.555      -0.415       0.649      58.770    0.0040  1.0687
   29 ICONF              17    0       0.041      -0.000       0.046       3.305    0.0080  1.1161
   30 IDISP               6    0       0.249      -0.136       0.346      13.880    0.0041  0.8986
   31 IL16               16    0       0.198      -0.198       0.202     108.333    0.0011  1.2263
   32 INV24              24    0       0.156       0.141       0.306      31.845    0.0045  0.6371
   33 ISO34              34    0       0.048      -0.001       0.066      14.813    0.0042  0.9174
   34 ISOL24             24    0       0.411      -0.246       1.328      21.488    0.0175  0.3866
   35 MB16-43            43    0       2.649      -2.649       2.807     462.680    0.0094  1.1797
   36 MCONF              51    0       0.085       0.076       0.096       5.023    0.0330  1.1079
   37 NBPRC              12    0       0.178       0.120       0.204      27.061    0.0030  1.0919
   38 PA26               26    0       0.427       0.427       0.456     189.573    0.0022  1.1724
   39 PAREL              20    0       0.060      -0.014       0.116       4.853    0.0094  0.6422
   40 PCONF21            18    0       0.114      -0.022       0.138       1.766    0.0443  1.0337
   41 PNICO23            23    0       0.056      -0.002       0.077       4.505    0.0109  0.9100
   42 PX13               13    0       0.171      -0.051       0.193      31.791    0.0027  1.1073
   43 RC21               21    0       0.117      -0.063       0.128      35.276    0.0027  1.1439
   44 RG18               18    0       0.033      -0.010       0.048       0.505    0.0455  0.8681
   45 RSE43              43    0       0.066       0.060       0.089       7.891    0.0136  0.9156
   46 S22                22    0       0.142       0.141       0.171       7.306    0.0163  1.0407
   47 S66                66    0       0.113       0.113       0.130       5.398    0.0528  1.0898
   48 SCONF              17    0       0.050       0.012       0.064       4.582    0.0070  0.9694
   49 SIE4X4             16    0       0.105       0.024       0.120      39.963    0.0016  1.0942
   50 TAUT15             15    0       0.074       0.050       0.084       3.482    0.0122  1.0982
   51 UPU23              23    0       0.067      -0.006       0.084       6.008    0.0097  0.9918
   52 W4-11             140    0       2.140      -2.140       2.378     309.055    0.0370  1.1252
   53 WATER27            26    0       0.169       0.169       0.259      77.291    0.0022  0.8174
   54 WCPT18             18    0       0.133      -0.032       0.154      34.180    0.0027  1.0820
   55 YBDE18             18    0       0.528      -0.492       0.621      50.032    0.0072  1.0635
    0 TOTAL_UNWEIGHTED 1491    9       0.458      -0.327       0.988      71.831    0.0064

CALCULATION OF WTMAD2:

  WTMAD2=  0.747864971270037       Ndata=        1491  Skipped:           9
