# Supplementary material for: Explicitly Correlated Double-Hybrid DFT: A Comprehensive Analysis of the Basis Set Convergence on the GMTKN55 Database
Source: J Chem Theory Comput. 2022 Sep 13;18(10):5978–91. doi: 10.1021/acs.jctc.2c00426 (PMC9558368; doi:10.1021/acs.jctc.2c00426)
Supplement: Supplementary file 2 — ct2c00426_si_002.zip [file ct2c00426_si_002.zip › statistics/B2GPPLYP-D3BJ/B2GPPLYP-D3BJ/stat_with_respect_CBS_REF/B2GPPLYP-D3BJ_VQ5Z_star.txt]

subset       subs.name  Nsys Nskip         MAD         MSD        RSMD       MARef  dWTMAD2  5MAD/4RMSD
********************************
    1 ACONF              15    0       0.002      -0.001       0.002       1.942    0.0006  0.9900
    2 ADIM6               6    0       0.040       0.040       0.046       2.842    0.0032  1.0980
    3 AHB21              21    0       0.038      -0.023       0.054      22.757    0.0013  0.8704
    4 AL2X6               6    0       0.057       0.057       0.080      35.386    0.0004  0.8884
    5 ALK8                8    0       0.071       0.001       0.112      63.784    0.0003  0.7854
    6 ALKBDE10            8    0       0.083      -0.015       0.098     100.597    0.0003  1.0635
    7 AMINO20X4          80    0       0.013      -0.004       0.017       2.458    0.0166  0.9683
    8 BH76RC             30    0       0.034       0.011       0.047      21.241    0.0018  0.8974
    9 BH76               76    0       0.028       0.002       0.037      18.268    0.0045  0.9440
   10 BHDIV10            10    0       0.039      -0.020       0.048      44.942    0.0003  1.0104
   11 BHPERI             26    0       0.050      -0.049       0.065      19.484    0.0025  0.9501
   12 BHROT27            27    0       0.010      -0.004       0.013       6.587    0.0016  0.9452
   13 BSR36              36    0       0.081      -0.081       0.100      14.949    0.0074  1.0085
   14 BUT14DIOL          64    0       0.019      -0.014       0.022       2.875    0.0161  1.0756
   15 C60ISO              0    9         NaN         NaN         NaN         NaN       NaN     NaN
   16 CARBHB12           12    0       0.036       0.017       0.043       6.535    0.0025  1.0397
   17 CDIE20             20    0       0.009      -0.008       0.010       4.307    0.0016  1.0683
   18 CHB6                4    0       0.660      -0.447       0.723      33.037    0.0030  1.1424
   19 DARC               14    0       0.019      -0.015       0.025      29.872    0.0003  0.9552
   20 DC13               13    0       0.145       0.041       0.256      55.121    0.0013  0.7090
   21 DIPCS10            10    0       0.111       0.086       0.154     652.240    0.0001  0.9046
   22 FH51               51    0       0.048      -0.010       0.073      31.291    0.0030  0.8120
   23 G21EA              25    0       0.032      -0.019       0.043      33.697    0.0009  0.9374
   24 G21IP              36    0       0.069       0.007       0.105     257.803    0.0004  0.8142
   25 G2RC               25    0       0.148      -0.080       0.189      51.864    0.0027  0.9786
   26 HAL59              59    0       0.061       0.050       0.108       5.065    0.0269  0.7007
   27 HEAVY28            28    0       0.119       0.051       0.169       1.476    0.0863  0.8834
   28 HEAVYSB11          11    0       0.102      -0.040       0.175      58.770    0.0007  0.7313
   29 ICONF              17    0       0.012      -0.008       0.021       3.305    0.0024  0.7340
   30 IDISP               6    0       0.040       0.011       0.043      13.880    0.0007  1.1864
   31 IL16               16    0       0.046      -0.045       0.071     108.333    0.0003  0.8131
   32 INV24              24    0       0.053       0.034       0.080      31.845    0.0015  0.8320
   33 ISO34              34    0       0.031       0.000       0.038      14.813    0.0027  1.0184
   34 ISOL24             24    0       0.039       0.019       0.057      21.488    0.0017  0.8536
   35 MB16-43            43    0       0.736       0.679       1.104     462.680    0.0026  0.8332
   36 MCONF              51    0       0.016      -0.013       0.019       5.023    0.0060  1.0473
   37 NBPRC              12    0       0.054       0.008       0.069      27.061    0.0009  0.9807
   38 PA26               26    0       0.061      -0.031       0.073     189.573    0.0003  1.0362
   39 PAREL              20    0       0.024      -0.003       0.035       4.853    0.0038  0.8694
   40 PCONF21            18    0       0.015      -0.001       0.020       1.766    0.0059  0.9677
   41 PNICO23            23    0       0.028      -0.003       0.035       4.505    0.0054  0.9821
   42 PX13               13    0       0.138       0.138       0.142      31.791    0.0021  1.2087
   43 RC21               21    0       0.028      -0.016       0.049      35.276    0.0006  0.7324
   44 RG18               18    0       0.025      -0.001       0.040       0.505    0.0340  0.7796
   45 RSE43              43    0       0.031       0.027       0.038       7.891    0.0064  1.0102
   46 S22                22    0       0.026       0.011       0.033       7.306    0.0030  1.0065
   47 S66                66    0       0.025       0.006       0.030       5.398    0.0119  1.0785
   48 SCONF              17    0       0.055      -0.023       0.063       4.582    0.0078  1.0850
   49 SIE4X4             16    0       0.031       0.010       0.043      39.963    0.0005  0.9027
   50 TAUT15             15    0       0.024       0.013       0.029       3.482    0.0040  1.0525
   51 UPU23              23    0       0.048       0.030       0.061       6.008    0.0069  0.9710
   52 W4-11             140    0       0.088       0.024       0.116     309.055    0.0015  0.9503
   53 WATER27            26    0       0.048       0.019       0.059      77.291    0.0006  1.0289
   54 WCPT18             18    0       0.060       0.060       0.066      34.180    0.0012  1.1280
   55 YBDE18             18    0       0.069       0.024       0.091      50.032    0.0009  0.9460
    0 TOTAL_UNWEIGHTED 1491    9       0.069       0.022       0.207      71.831    0.0010

CALCULATION OF WTMAD2:

  WTMAD2=  0.302424408437339       Ndata=        1491  Skipped:           9
