# Supplementary material for: Explicitly Correlated Double-Hybrid DFT: A Comprehensive Analysis of the Basis Set Convergence on the GMTKN55 Database
Source: J Chem Theory Comput. 2022 Sep 13;18(10):5978–91. doi: 10.1021/acs.jctc.2c00426 (PMC9558368; doi:10.1021/acs.jctc.2c00426)
Supplement: Supplementary file 2 — ct2c00426_si_002.zip [file ct2c00426_si_002.zip › statistics/B2GPPLYP-D3BJ/B2GPPLYP-D3BJ/stat_with_respect_CBS_REF/B2GPPLYP-D3BJ_def2-TZVPPD.txt]

subset       subs.name  Nsys Nskip         MAD         MSD        RSMD       MARef  dWTMAD2  5MAD/4RMSD
********************************
    1 ACONF              15    0       0.011      -0.009       0.015       1.942    0.0032  0.8916
    2 ADIM6               6    0       0.365       0.365       0.419       2.842    0.0294  1.0886
    3 AHB21              21    0       0.203      -0.139       0.361      22.757    0.0071  0.7023
    4 AL2X6               6    0       0.262      -0.147       0.363      35.386    0.0017  0.9026
    5 ALK8                8    0       0.753      -0.146       1.057      63.784    0.0036  0.8902
    6 ALKBDE10            8    0       3.651      -3.651       4.001     100.597    0.0111  1.1408
    7 AMINO20X4          80    0       0.088      -0.029       0.107       2.458    0.1086  1.0248
    8 BH76RC             30    0       0.296      -0.026       0.383      21.241    0.0159  0.9635
    9 BH76               76    0       0.190       0.079       0.255      18.268    0.0302  0.9335
   10 BHDIV10            10    0       0.122       0.032       0.146      44.942    0.0010  1.0471
   11 BHPERI             26    0       0.290      -0.271       0.358      19.484    0.0148  1.0128
   12 BHROT27            27    0       0.072      -0.040       0.088       6.587    0.0113  1.0239
   13 BSR36              36    0       0.672       0.672       0.806      14.949    0.0617  1.0422
   14 BUT14DIOL          64    0       0.018       0.013       0.020       2.875    0.0150  1.0999
   15 C60ISO              0    9         NaN         NaN         NaN         NaN       NaN     NaN
   16 CARBHB12           12    0       0.064       0.062       0.085       6.535    0.0045  0.9504
   17 CDIE20             20    0       0.037      -0.001       0.048       4.307    0.0065  0.9636
   18 CHB6                4    0       0.688       0.688       0.704      33.037    0.0032  1.2217
   19 DARC               14    0       0.597      -0.597       0.649      29.872    0.0107  1.1496
   20 DC13               13    0       2.038       1.689       3.832      55.121    0.0183  0.6647
   21 DIPCS10            10    0       1.836      -1.836       1.857     652.240    0.0011  1.2358
   22 FH51               51    0       0.272       0.008       0.496      31.291    0.0169  0.6849
   23 G21EA              25    0       3.805      -3.805       4.529      33.697    0.1076  1.0503
   24 G21IP              36    0       1.139      -1.139       1.270     257.803    0.0061  1.1212
   25 G2RC               25    0       0.776      -0.127       1.265      51.864    0.0143  0.7668
   26 HAL59              59    0       0.215       0.007       0.330       5.065    0.0954  0.8135
   27 HEAVY28            28    0       0.086       0.065       0.103       1.476    0.0624  1.0509
   28 HEAVYSB11          11    0       1.231      -1.072       1.431      58.770    0.0088  1.0755
   29 ICONF              17    0       0.058      -0.019       0.071       3.305    0.0113  1.0165
   30 IDISP               6    0       0.908      -0.250       1.134      13.880    0.0150  1.0016
   31 IL16               16    0       0.320      -0.320       0.334     108.333    0.0018  1.1989
   32 INV24              24    0       0.259       0.026       0.290      31.845    0.0075  1.1164
   33 ISO34              34    0       0.086      -0.001       0.115      14.813    0.0075  0.9356
   34 ISOL24             24    0       0.458       0.106       0.740      21.488    0.0195  0.7748
   35 MB16-43            43    0       6.502      -6.383       7.166     462.680    0.0230  1.1342
   36 MCONF              51    0       0.254       0.214       0.283       5.023    0.0982  1.1213
   37 NBPRC              12    0       0.302       0.099       0.391      27.061    0.0051  0.9647
   38 PA26               26    0       0.376       0.375       0.415     189.573    0.0020  1.1326
   39 PAREL              20    0       0.144      -0.072       0.249       4.853    0.0227  0.7254
   40 PCONF21            18    0       0.411      -0.023       0.485       1.766    0.1598  1.0600
   41 PNICO23            23    0       0.078       0.009       0.143       4.505    0.0153  0.6877
   42 PX13               13    0       0.437      -0.387       0.543      31.791    0.0068  1.0060
   43 RC21               21    0       0.187      -0.107       0.262      35.276    0.0043  0.8935
   44 RG18               18    0       0.048       0.048       0.062       0.505    0.0654  0.9644
   45 RSE43              43    0       0.112       0.106       0.139       7.891    0.0232  1.0031
   46 S22                22    0       0.399       0.394       0.564       7.306    0.0458  0.8840
   47 S66                66    0       0.316       0.315       0.399       5.398    0.1471  0.9887
   48 SCONF              17    0       0.086       0.034       0.102       4.582    0.0121  1.0514
   49 SIE4X4             16    0       0.127      -0.126       0.173      39.963    0.0019  0.9170
   50 TAUT15             15    0       0.097       0.011       0.126       3.482    0.0160  0.9656
   51 UPU23              23    0       0.339      -0.168       0.478       6.008    0.0494  0.8857
   52 W4-11             140    0       4.444      -4.444       4.947     309.055    0.0767  1.1229
   53 WATER27            26    0       0.446       0.437       0.781      77.291    0.0057  0.7137
   54 WCPT18             18    0       0.101       0.032       0.121      34.180    0.0020  1.0428
   55 YBDE18             18    0       1.032      -0.970       1.197      50.032    0.0142  1.0781
    0 TOTAL_UNWEIGHTED 1491    9       0.957      -0.687       2.138      71.831    0.0133

CALCULATION OF WTMAD2:

  WTMAD2=   1.52955604062620       Ndata=        1491  Skipped:           9
