# Supplementary material for: Explicitly Correlated Double-Hybrid DFT: A Comprehensive Analysis of the Basis Set Convergence on the GMTKN55 Database
Source: J Chem Theory Comput. 2022 Sep 13;18(10):5978–91. doi: 10.1021/acs.jctc.2c00426 (PMC9558368; doi:10.1021/acs.jctc.2c00426)
Supplement: Supplementary file 2 — ct2c00426_si_002.zip [file ct2c00426_si_002.zip › statistics/B2GPPLYP-D3BJ/B2GPPLYP-D3BJ/stat_with_respect_CBS_REF/B2GPPLYP-D3BJ_VTZ_m.txt]

subset       subs.name  Nsys Nskip         MAD         MSD        RSMD       MARef  dWTMAD2  5MAD/4RMSD
********************************
    1 ACONF              15    0       0.026      -0.026       0.028       1.942    0.0077  1.1455
    2 ADIM6               6    0       0.035       0.005       0.038       2.842    0.0028  1.1440
    3 AHB21              21    0       0.165      -0.165       0.180      22.757    0.0058  1.1457
    4 AL2X6               6    0       0.237      -0.184       0.268      35.386    0.0015  1.1087
    5 ALK8                8    0       0.679       0.592       0.916      63.784    0.0032  0.9267
    6 ALKBDE10            8    0       3.583      -3.583       3.667     100.597    0.0109  1.2212
    7 AMINO20X4          80    0       0.055      -0.014       0.071       2.458    0.0688  0.9697
    8 BH76RC             30    0       0.294       0.021       0.380      21.241    0.0158  0.9686
    9 BH76               76    0       0.236      -0.137       0.294      18.268    0.0375  1.0054
   10 BHDIV10            10    0       0.391      -0.054       0.552      44.942    0.0033  0.8858
   11 BHPERI             26    0       0.312      -0.220       0.425      19.484    0.0159  0.9188
   12 BHROT27            27    0       0.126      -0.040       0.168       6.587    0.0196  0.9323
   13 BSR36              36    0       0.101      -0.072       0.108      14.949    0.0092  1.1677
   14 BUT14DIOL          64    0       0.028       0.027       0.032       2.875    0.0239  1.1091
   15 C60ISO              0    9         NaN         NaN         NaN         NaN       NaN     NaN
   16 CARBHB12           12    0       0.444       0.400       0.700       6.535    0.0311  0.7920
   17 CDIE20             20    0       0.067       0.057       0.085       4.307    0.0118  0.9801
   18 CHB6                4    0       1.721      -1.721       1.899      33.037    0.0079  1.1330
   19 DARC               14    0       0.474      -0.474       0.511      29.872    0.0085  1.1601
   20 DC13               13    0       1.560       0.567       2.645      55.121    0.0140  0.7374
   21 DIPCS10            10    0       2.408      -2.408       2.655     652.240    0.0014  1.1338
   22 FH51               51    0       1.107       0.417       1.759      31.291    0.0688  0.7862
   23 G21EA              25    0       0.838      -0.820       0.954      33.697    0.0237  1.0982
   24 G21IP              36    0       1.738      -1.738       2.149     257.803    0.0092  1.0106
   25 G2RC               25    0       1.965       0.724       2.500      51.864    0.0361  0.9821
   26 HAL59              59    0       0.324       0.167       0.438       5.065    0.1441  0.9263
   27 HEAVY28            28    0       0.281       0.031       0.395       1.476    0.2035  0.8908
   28 HEAVYSB11          11    0       1.674      -1.674       1.843      58.770    0.0119  1.1353
   29 ICONF              17    0       0.136       0.012       0.212       3.305    0.0267  0.8031
   30 IDISP               6    0       0.249      -0.178       0.360      13.880    0.0041  0.8646
   31 IL16               16    0       0.481      -0.481       0.500     108.333    0.0027  1.2009
   32 INV24              24    0       0.554       0.110       0.727      31.845    0.0159  0.9526
   33 ISO34              34    0       0.267      -0.140       0.454      14.813    0.0233  0.7350
   34 ISOL24             24    0       0.504      -0.113       0.691      21.488    0.0215  0.9126
   35 MB16-43            43    0       4.738      -4.724       5.375     462.680    0.0168  1.1018
   36 MCONF              51    0       0.183       0.157       0.205       5.023    0.0710  1.1204
   37 NBPRC              12    0       0.938      -0.049       1.143      27.061    0.0159  1.0252
   38 PA26               26    0       1.518       1.511       1.779     189.573    0.0079  1.0664
   39 PAREL              20    0       0.140      -0.066       0.229       4.853    0.0221  0.7681
   40 PCONF21            18    0       0.344      -0.021       0.398       1.766    0.1336  1.0800
   41 PNICO23            23    0       0.129       0.121       0.168       4.505    0.0251  0.9592
   42 PX13               13    0       1.324      -1.257       1.394      31.791    0.0206  1.1875
   43 RC21               21    0       0.418       0.279       0.733      35.276    0.0095  0.7119
   44 RG18               18    0       0.066       0.058       0.088       0.505    0.0896  0.9341
   45 RSE43              43    0       0.155      -0.020       0.210       7.891    0.0322  0.9226
   46 S22                22    0       0.308       0.308       0.438       7.306    0.0353  0.8787
   47 S66                66    0       0.212       0.212       0.268       5.398    0.0988  0.9868
   48 SCONF              17    0       0.065       0.036       0.074       4.582    0.0093  1.1075
   49 SIE4X4             16    0       0.871       0.550       1.098      39.963    0.0133  0.9923
   50 TAUT15             15    0       0.261       0.183       0.340       3.482    0.0428  0.9581
   51 UPU23              23    0       0.407       0.079       0.486       6.008    0.0593  1.0451
   52 W4-11             140    0       5.333      -5.333       5.881     309.055    0.0921  1.1336
   53 WATER27            26    0       1.489       1.451       2.162      77.291    0.0191  0.8607
   54 WCPT18             18    0       1.224      -1.098       1.608      34.180    0.0246  0.9510
   55 YBDE18             18    0       1.516      -1.036       1.775      50.032    0.0208  1.0676
    0 TOTAL_UNWEIGHTED 1491    9       1.093      -0.681       2.228      71.831    0.0152

CALCULATION OF WTMAD2:

  WTMAD2=   1.75182918702294       Ndata=        1491  Skipped:           9
