# Supplementary material for: Explicitly Correlated Double-Hybrid DFT: A Comprehensive Analysis of the Basis Set Convergence on the GMTKN55 Database
Source: J Chem Theory Comput. 2022 Sep 13;18(10):5978–91. doi: 10.1021/acs.jctc.2c00426 (PMC9558368; doi:10.1021/acs.jctc.2c00426)
Supplement: Supplementary file 2 — ct2c00426_si_002.zip [file ct2c00426_si_002.zip › statistics/B2GPPLYP-D3BJ/B2GPPLYP-D3BJ/stat_with_respect_CBS_REF/B2GPPLYP-D3BJ_V5Z_m.txt]

subset       subs.name  Nsys Nskip         MAD         MSD        RSMD       MARef  dWTMAD2  5MAD/4RMSD
********************************
    1 ACONF              15    0       0.002      -0.000       0.003       1.942    0.0005  0.7199
    2 ADIM6               6    0       0.026       0.024       0.034       2.842    0.0021  0.9530
    3 AHB21              21    0       0.072      -0.072       0.076      22.757    0.0025  1.1840
    4 AL2X6               6    0       0.048       0.029       0.091      35.386    0.0003  0.6545
    5 ALK8                8    0       0.111       0.071       0.132      63.784    0.0005  1.0554
    6 ALKBDE10            8    0       0.583      -0.583       0.607     100.597    0.0018  1.1992
    7 AMINO20X4          80    0       0.009      -0.006       0.012       2.458    0.0114  0.9725
    8 BH76RC             30    0       0.045       0.004       0.060      21.241    0.0024  0.9415
    9 BH76               76    0       0.031      -0.009       0.041      18.268    0.0050  0.9566
   10 BHDIV10            10    0       0.041       0.001       0.060      44.942    0.0003  0.8477
   11 BHPERI             26    0       0.032      -0.011       0.050      19.484    0.0016  0.8121
   12 BHROT27            27    0       0.021      -0.009       0.027       6.587    0.0033  0.9891
   13 BSR36              36    0       0.017       0.015       0.027      14.949    0.0016  0.7964
   14 BUT14DIOL          64    0       0.008       0.008       0.008       2.875    0.0066  1.1760
   15 C60ISO              0    9         NaN         NaN         NaN         NaN       NaN     NaN
   16 CARBHB12           12    0       0.062       0.059       0.090       6.535    0.0043  0.8589
   17 CDIE20             20    0       0.009      -0.002       0.012       4.307    0.0017  0.9754
   18 CHB6                4    0       0.800      -0.800       0.832      33.037    0.0037  1.2024
   19 DARC               14    0       0.044      -0.043       0.052      29.872    0.0008  1.0661
   20 DC13               13    0       0.327       0.182       0.537      55.121    0.0029  0.7601
   21 DIPCS10            10    0       0.458      -0.434       0.490     652.240    0.0003  1.1696
   22 FH51               51    0       0.120       0.030       0.177      31.291    0.0075  0.8483
   23 G21EA              25    0       0.261      -0.261       0.287      33.697    0.0074  1.1342
   24 G21IP              36    0       0.393      -0.393       0.453     257.803    0.0021  1.0832
   25 G2RC               25    0       0.156      -0.005       0.197      51.864    0.0029  0.9863
   26 HAL59              59    0       0.051       0.024       0.097       5.065    0.0228  0.6621
   27 HEAVY28            28    0       0.096       0.001       0.114       1.476    0.0692  1.0471
   28 HEAVYSB11          11    0       0.417      -0.312       0.445      58.770    0.0030  1.1740
   29 ICONF              17    0       0.019       0.003       0.023       3.305    0.0037  1.0510
   30 IDISP               6    0       0.059      -0.047       0.100      13.880    0.0010  0.7383
   31 IL16               16    0       0.139      -0.139       0.143     108.333    0.0008  1.2147
   32 INV24              24    0       0.063       0.046       0.092      31.845    0.0018  0.8638
   33 ISO34              34    0       0.022      -0.002       0.033      14.813    0.0019  0.8487
   34 ISOL24             24    0       0.053       0.015       0.078      21.488    0.0023  0.8556
   35 MB16-43            43    0       1.069      -1.069       1.342     462.680    0.0038  0.9955
   36 MCONF              51    0       0.022       0.020       0.024       5.023    0.0084  1.1259
   37 NBPRC              12    0       0.101       0.048       0.114      27.061    0.0017  1.1036
   38 PA26               26    0       0.271       0.271       0.288     189.573    0.0014  1.1760
   39 PAREL              20    0       0.020      -0.013       0.037       4.853    0.0031  0.6544
   40 PCONF21            18    0       0.036      -0.007       0.046       1.766    0.0141  0.9786
   41 PNICO23            23    0       0.015      -0.001       0.024       4.505    0.0030  0.7885
   42 PX13               13    0       0.111      -0.043       0.124      31.791    0.0017  1.1210
   43 RC21               21    0       0.051      -0.000       0.065      35.276    0.0012  0.9813
   44 RG18               18    0       0.016       0.007       0.023       0.505    0.0219  0.8770
   45 RSE43              43    0       0.035       0.030       0.053       7.891    0.0073  0.8304
   46 S22                22    0       0.031       0.028       0.044       7.306    0.0035  0.8589
   47 S66                66    0       0.020       0.020       0.027       5.398    0.0094  0.9419
   48 SCONF              17    0       0.004       0.001       0.004       4.582    0.0005  1.0682
   49 SIE4X4             16    0       0.073       0.042       0.094      39.963    0.0011  0.9770
   50 TAUT15             15    0       0.040       0.029       0.050       3.482    0.0065  0.9989
   51 UPU23              23    0       0.027       0.022       0.034       6.008    0.0040  0.9858
   52 W4-11             140    0       0.976      -0.976       1.088     309.055    0.0169  1.1219
   53 WATER27            26    0       0.287       0.287       0.409      77.291    0.0037  0.8771
   54 WCPT18             18    0       0.113      -0.054       0.137      34.180    0.0023  1.0314
   55 YBDE18             18    0       0.238      -0.208       0.295      50.032    0.0033  1.0082
    0 TOTAL_UNWEIGHTED 1491    9       0.196      -0.134       0.434      71.831    0.0027

CALCULATION OF WTMAD2:

  WTMAD2=  0.298573735462903       Ndata=        1491  Skipped:           9
