# Supplementary material for: Explicitly Correlated Double-Hybrid DFT: A Comprehensive Analysis of the Basis Set Convergence on the GMTKN55 Database
Source: J Chem Theory Comput. 2022 Sep 13;18(10):5978–91. doi: 10.1021/acs.jctc.2c00426 (PMC9558368; doi:10.1021/acs.jctc.2c00426)
Supplement: Supplementary file 2 — ct2c00426_si_002.zip [file ct2c00426_si_002.zip › statistics/B2GPPLYP-D3BJ/B2GPPLYP-D3BJ/stat_with_respect_CBS_REF/B2GPPLYP-D3BJ_def2-TQZVPPD.txt]

subset       subs.name  Nsys Nskip         MAD         MSD        RSMD       MARef  dWTMAD2  5MAD/4RMSD
********************************
    1 ACONF              15    0       0.018      -0.018       0.021       1.942    0.0054  1.0806
    2 ADIM6               6    0       0.028      -0.028       0.030       2.842    0.0022  1.1453
    3 AHB21              21    0       0.151      -0.151       0.230      22.757    0.0053  0.8210
    4 AL2X6               6    0       0.142       0.050       0.219      35.386    0.0009  0.8082
    5 ALK8                8    0       0.281       0.088       0.384      63.784    0.0013  0.9125
    6 ALKBDE10            8    0       0.571      -0.512       0.623     100.597    0.0017  1.1468
    7 AMINO20X4          80    0       0.022       0.005       0.030       2.458    0.0268  0.9130
    8 BH76RC             30    0       0.098      -0.075       0.125      21.241    0.0053  0.9765
    9 BH76               76    0       0.055       0.032       0.081      18.268    0.0087  0.8426
   10 BHDIV10            10    0       0.056       0.007       0.065      44.942    0.0005  1.0855
   11 BHPERI             26    0       0.041       0.030       0.048      19.484    0.0021  1.0528
   12 BHROT27            27    0       0.012       0.003       0.014       6.587    0.0018  1.0737
   13 BSR36              36    0       0.048       0.047       0.063      14.949    0.0044  0.9493
   14 BUT14DIOL          64    0       0.013       0.013       0.014       2.875    0.0110  1.1499
   15 C60ISO              0    9         NaN         NaN         NaN         NaN       NaN     NaN
   16 CARBHB12           12    0       0.038      -0.038       0.043       6.535    0.0026  1.0924
   17 CDIE20             20    0       0.016       0.001       0.019       4.307    0.0029  1.0891
   18 CHB6                4    0       0.516      -0.504       0.818      33.037    0.0024  0.7878
   19 DARC               14    0       0.056       0.053       0.070      29.872    0.0010  0.9985
   20 DC13               13    0       0.404      -0.074       0.683      55.121    0.0036  0.7399
   21 DIPCS10            10    0       0.245       0.094       0.483     652.240    0.0001  0.6334
   22 FH51               51    0       0.101       0.001       0.148      31.291    0.0063  0.8526
   23 G21EA              25    0       1.306      -1.306       1.681      33.697    0.0369  0.9711
   24 G21IP              36    0       0.080      -0.067       0.118     257.803    0.0004  0.8432
   25 G2RC               25    0       0.392      -0.133       0.551      51.864    0.0072  0.8891
   26 HAL59              59    0       0.181      -0.123       0.290       5.065    0.0803  0.7789
   27 HEAVY28            28    0       0.060       0.013       0.070       1.476    0.0432  1.0721
   28 HEAVYSB11          11    0       0.279       0.189       0.389      58.770    0.0020  0.8963
   29 ICONF              17    0       0.014      -0.002       0.019       3.305    0.0028  0.9102
   30 IDISP               6    0       0.049      -0.037       0.098      13.880    0.0008  0.6249
   31 IL16               16    0       0.106      -0.106       0.111     108.333    0.0006  1.1955
   32 INV24              24    0       0.109       0.072       0.155      31.845    0.0031  0.8801
   33 ISO34              34    0       0.053       0.032       0.079      14.813    0.0047  0.8439
   34 ISOL24             24    0       0.059       0.007       0.075      21.488    0.0025  0.9772
   35 MB16-43            43    0       1.331      -1.293       1.853     462.680    0.0047  0.8980
   36 MCONF              51    0       0.031       0.023       0.037       5.023    0.0121  1.0643
   37 NBPRC              12    0       0.076       0.065       0.102      27.061    0.0013  0.9347
   38 PA26               26    0       0.139       0.139       0.166     189.573    0.0007  1.0479
   39 PAREL              20    0       0.055       0.009       0.086       4.853    0.0087  0.8031
   40 PCONF21            18    0       0.046       0.044       0.053       1.766    0.0177  1.0751
   41 PNICO23            23    0       0.041      -0.039       0.054       4.505    0.0079  0.9392
   42 PX13               13    0       0.168       0.168       0.186      31.791    0.0026  1.1302
   43 RC21               21    0       0.079      -0.033       0.099      35.276    0.0018  0.9935
   44 RG18               18    0       0.047      -0.038       0.074       0.505    0.0641  0.7941
   45 RSE43              43    0       0.020      -0.010       0.024       7.891    0.0042  1.0721
   46 S22                22    0       0.030       0.001       0.041       7.306    0.0034  0.9133
   47 S66                66    0       0.025      -0.012       0.031       5.398    0.0117  1.0014
   48 SCONF              17    0       0.030      -0.028       0.034       4.582    0.0042  1.0880
   49 SIE4X4             16    0       0.032       0.016       0.047      39.963    0.0005  0.8406
   50 TAUT15             15    0       0.085       0.062       0.106       3.482    0.0140  1.0075
   51 UPU23              23    0       0.049      -0.006       0.061       6.008    0.0071  1.0040
   52 W4-11             140    0       0.227      -0.131       0.354     309.055    0.0039  0.8014
   53 WATER27            26    0       0.118       0.118       0.135      77.291    0.0015  1.0927
   54 WCPT18             18    0       0.048       0.029       0.058      34.180    0.0010  1.0417
   55 YBDE18             18    0       0.146      -0.124       0.165      50.032    0.0020  1.1035
    0 TOTAL_UNWEIGHTED 1491    9       0.151      -0.076       0.429      71.831    0.0021

CALCULATION OF WTMAD2:

  WTMAD2=  0.456074184131805       Ndata=        1491  Skipped:           9
