# Supplementary material for: Explicitly Correlated Double-Hybrid DFT: A Comprehensive Analysis of the Basis Set Convergence on the GMTKN55 Database
Source: J Chem Theory Comput. 2022 Sep 13;18(10):5978–91. doi: 10.1021/acs.jctc.2c00426 (PMC9558368; doi:10.1021/acs.jctc.2c00426)
Supplement: Supplementary file 2 — ct2c00426_si_002.zip [file ct2c00426_si_002.zip › statistics/B2GPPLYP-D3BJ/B2GPPLYP-D3BJ/stat_with_respect_CBS_REF/B2GPPLYP-D3BJ_VDZ-F12_NOf12.txt]

subset       subs.name  Nsys Nskip         MAD         MSD        RSMD       MARef  dWTMAD2  5MAD/4RMSD
********************************
    1 ACONF              15    0       0.260       0.260       0.290       1.942    0.0764  1.1184
    2 ADIM6               6    0       1.500      -1.500       1.636       2.842    0.1207  1.1462
    3 AHB21              21    0       0.340       0.335       0.436      22.757    0.0120  0.9750
    4 AL2X6               6    0       4.551      -4.551       4.710      35.386    0.0294  1.2077
    5 ALK8                8    0       4.932      -4.471       6.527      63.784    0.0236  0.9445
    6 ALKBDE10            8    0       4.596      -4.596       4.851     100.597    0.0139  1.1844
    7 AMINO20X4          80    0       0.190      -0.075       0.255       2.458    0.2359  0.9319
    8 BH76RC             30    0       1.051      -0.185       1.318      21.241    0.0566  0.9968
    9 BH76               76    0       0.781       0.409       1.021      18.268    0.1239  0.9565
   10 BHDIV10            10    0       0.756       0.491       0.894      44.942    0.0064  1.0570
   11 BHPERI             26    0       1.373       1.226       1.604      19.484    0.0699  1.0702
   12 BHROT27            27    0       0.284      -0.249       0.398       6.587    0.0444  0.8928
   13 BSR36              36    0       1.531      -1.531       1.719      14.949    0.1405  1.1131
   14 BUT14DIOL          64    0       0.100      -0.078       0.113       2.875    0.0850  1.1042
   15 C60ISO              0    9         NaN         NaN         NaN         NaN       NaN     NaN
   16 CARBHB12           12    0       0.401      -0.401       0.458       6.535    0.0280  1.0942
   17 CDIE20             20    0       0.248      -0.246       0.297       4.307    0.0440  1.0449
   18 CHB6                4    0       1.298       1.298       1.513      33.037    0.0060  1.0725
   19 DARC               14    0       1.779       1.779       1.831      29.872    0.0318  1.2150
   20 DC13               13    0       5.077       3.986       9.164      55.121    0.0456  0.6926
   21 DIPCS10            10    0       2.346      -2.346       2.681     652.240    0.0014  1.0935
   22 FH51               51    0       1.290       0.833       1.898      31.291    0.0802  0.8494
   23 G21EA              25    0       2.268      -1.967       2.463      33.697    0.0641  1.1509
   24 G21IP              36    0       1.669      -1.669       2.008     257.803    0.0089  1.0387
   25 G2RC               25    0       1.987      -0.030       2.587      51.864    0.0365  0.9603
   26 HAL59              59    0       0.943      -0.939       1.076       5.065    0.4189  1.0959
   27 HEAVY28            28    0       0.743      -0.743       0.828       1.476    0.5370  1.1207
   28 HEAVYSB11          11    0       6.991      -6.991       7.103      58.770    0.0499  1.2304
   29 ICONF              17    0       0.298      -0.029       0.403       3.305    0.0584  0.9230
   30 IDISP               6    0       3.360      -0.217       3.670      13.880    0.0554  1.1443
   31 IL16               16    0       1.087       1.087       1.143     108.333    0.0061  1.1888
   32 INV24              24    0       2.187      -1.439       6.674      31.845    0.0628  0.4096
   33 ISO34              34    0       0.452       0.003       0.654      14.813    0.0395  0.8630
   34 ISOL24             24    0       1.214      -0.498       1.777      21.488    0.0517  0.8539
   35 MB16-43            43    0      29.296     -29.296      30.723     462.680    0.1038  1.1920
   36 MCONF              51    0       0.733      -0.702       0.827       5.023    0.2837  1.1080
   37 NBPRC              12    0       1.429       1.238       1.822      27.061    0.0242  0.9807
   38 PA26               26    0       0.554       0.031       0.702     189.573    0.0029  0.9866
   39 PAREL              20    0       0.579      -0.216       0.904       4.853    0.0910  0.8012
   40 PCONF21            18    0       0.861      -0.308       1.053       1.766    0.3347  1.0222
   41 PNICO23            23    0       1.105      -1.105       1.272       4.505    0.2150  1.0857
   42 PX13               13    0       0.410      -0.077       0.452      31.791    0.0064  1.1333
   43 RC21               21    0       1.455      -1.284       1.860      35.276    0.0330  0.9781
   44 RG18               18    0       0.329      -0.329       0.432       0.505    0.4467  0.9522
   45 RSE43              43    0       0.353       0.340       0.448       7.891    0.0734  0.9855
   46 S22                22    0       1.102      -1.102       1.420       7.306    0.1265  0.9699
   47 S66                66    0       0.981      -0.981       1.137       5.398    0.4572  1.0787
   48 SCONF              17    0       0.159       0.013       0.243       4.582    0.0224  0.8144
   49 SIE4X4             16    0       0.398      -0.391       0.480      39.963    0.0061  1.0359
   50 TAUT15             15    0       0.493       0.111       0.604       3.482    0.0809  1.0190
   51 UPU23              23    0       0.589       0.494       0.959       6.008    0.0859  0.7673
   52 W4-11             140    0      10.479     -10.479      11.906     309.055    0.1810  1.1002
   53 WATER27            26    0       1.369      -1.287       2.278      77.291    0.0176  0.7512
   54 WCPT18             18    0       0.505       0.476       0.584      34.180    0.0101  1.0813
   55 YBDE18             18    0       4.105      -4.105       4.350      50.032    0.0563  1.1794
    0 TOTAL_UNWEIGHTED 1491    9       2.776      -2.209       6.659      71.831    0.0387

CALCULATION OF WTMAD2:

  WTMAD2=   5.32382842146002       Ndata=        1491  Skipped:           9
