# Supplementary material for: Explicitly Correlated Double-Hybrid DFT: A Comprehensive Analysis of the Basis Set Convergence on the GMTKN55 Database
Source: J Chem Theory Comput. 2022 Sep 13;18(10):5978–91. doi: 10.1021/acs.jctc.2c00426 (PMC9558368; doi:10.1021/acs.jctc.2c00426)
Supplement: Supplementary file 2 — ct2c00426_si_002.zip [file ct2c00426_si_002.zip › statistics/B2GPPLYP-D3BJ/B2GPPLYP-F12-D3BJ/stat_with_respect_GMT_REF/B2GPPLYP-F12-D3BJ_AVDZ-F12.txt]

subset       subs.name  Nsys Nskip         MAD         MSD        RSMD       MARef  dWTMAD2  5MAD/4RMSD
********************************
    1 ACONF              15    0       0.126       0.126       0.141       1.833    0.0395  1.1182
    2 ADIM6               6    0       0.492      -0.492       0.525       3.358    0.0335  1.1715
    3 AHB21              21    0       0.342      -0.305       0.480      22.486    0.0122  0.8895
    4 AL2X6               6    0       0.775      -0.518       0.808      35.883    0.0049  1.1981
    5 ALK8                8    0       1.413       1.392       2.078      62.601    0.0069  0.8497
    6 ALKBDE10            6    4       3.062       1.624       3.979     112.383    0.0062  0.9619
    7 AMINO20X4          80    0       0.124       0.007       0.170       2.439    0.1548  0.9084
    8 BH76RC             30    0       0.645       0.160       0.978      21.392    0.0345  0.8242
    9 BH76               76    0       0.860      -0.438       1.064      18.614    0.1340  1.0100
   10 BHDIV10            10    0       1.460      -0.438       1.858      45.333    0.0123  0.9819
   11 BHPERI             26    0       1.407      -1.370       1.577      20.873    0.0669  1.1157
   12 BHROT27            27    0       0.310       0.308       0.443       6.273    0.0509  0.8751
   13 BSR36              36    0       1.398      -1.398       1.499      16.197    0.1185  1.1655
   14 BUT14DIOL          64    0       0.091       0.088       0.119       2.800    0.0792  0.9563
   15 C60ISO              0    9         NaN         NaN         NaN         NaN       NaN     NaN
   16 CARBHB12           12    0       0.549       0.538       0.721       6.036    0.0416  0.9521
   17 CDIE20             20    0       0.636       0.636       0.679       4.055    0.1196  1.1698
   18 CHB6                4    2       1.417      -1.417       1.560      30.745    0.0070  1.1352
   19 DARC               14    0       2.835       2.835       3.057      32.471    0.0466  1.1592
   20 DC13               13    0       4.187       1.775       5.149      54.978    0.0378  1.0166
   21 DIPCS10            10    0       2.865      -2.383       3.762     654.260    0.0017  0.9518
   22 FH51               51    0       1.132      -0.170       1.615      31.011    0.0710  0.8757
   23 G21EA              25    0       1.262      -0.280       1.532      33.624    0.0358  1.0296
   24 G21IP              36    0       1.829      -0.124       2.393     257.610    0.0097  0.9552
   25 G2RC               25    0       1.540      -0.584       1.927      51.263    0.0287  0.9992
   26 HAL59              59    0       0.506       0.499       0.726       4.592    0.2480  0.8709
   27 HEAVY28            28    0       0.239       0.233       0.284       1.241    0.2059  1.0545
   28 HEAVYSB11          11    0       0.993       0.261       1.241      58.023    0.0072  0.9997
   29 ICONF              17    0       0.191       0.048       0.251       3.266    0.0379  0.9518
   30 IDISP               6    0       1.342       0.988       1.836      14.223    0.0216  0.9136
   31 IL16               16    0       0.662       0.662       0.704     109.045    0.0037  1.1760
   32 INV24              24    0       0.747       0.050       1.033      31.846    0.0215  0.9031
   33 ISO34              34    0       0.762       0.238       1.339      14.570    0.0679  0.7118
   34 ISOL24             24    0       2.733      -0.456       3.858      21.919    0.1141  0.8854
   35 MB16-43            43    0      10.579      -8.300      14.035     468.394    0.0370  0.9422
   36 MCONF              51    0       0.141       0.063       0.169       4.971    0.0553  1.0470
   37 NBPRC              12    0       1.130       0.474       1.511      27.708    0.0187  0.9348
   38 PA26               26    0       0.943       0.492       1.574     189.054    0.0049  0.7489
   39 PAREL              20    0       0.558       0.207       0.883       4.630    0.0919  0.7891
   40 PCONF21            18    0       0.366       0.094       0.434       1.622    0.1550  1.0555
   41 PNICO23            23    0       0.265       0.246       0.374       4.273    0.0543  0.8843
   42 PX13               13    0       1.735      -1.735       1.818      33.362    0.0258  1.1930
   43 RC21               21    0       1.450      -0.665       1.663      35.699    0.0325  1.0901
   44 RG18               18    0       0.035      -0.016       0.054       0.580    0.0416  0.8131
   45 RSE43              43    0       0.391      -0.294       0.573       7.602    0.0844  0.8529
   46 S22                22    0       0.158       0.026       0.197       7.302    0.0182  1.0030
   47 S66                66    0       0.230      -0.052       0.284       5.467    0.1059  1.0116
   48 SCONF              17    0       0.069      -0.014       0.108       4.600    0.0097  0.7967
   49 SIE4X4             16    0       6.168       6.168       6.869      33.725    0.1116  1.1225
   50 TAUT15             15    0       0.594       0.032       0.724       3.046    0.1116  1.0252
   51 UPU23              23    0       0.455       0.308       0.560       5.723    0.0698  1.0155
   52 W4-11             140    0       2.238       1.146       2.908     306.914    0.0389  0.9622
   53 WATER27            27    0       1.695       1.545       2.293      81.174    0.0215  0.9243
   54 WCPT18             18    0       1.116      -0.840       1.379      34.988    0.0219  1.0116
   55 YBDE18             18    0       1.337       0.722       1.648      49.276    0.0186  1.0136
    0 TOTAL_UNWEIGHTED 1490   15       1.283      -0.062       2.952      71.844    0.0179

CALCULATION OF WTMAD2:

  WTMAD2=   3.01081354881196       Ndata=        1490  Skipped:          15
