# Supplementary material for: Explicitly Correlated Double-Hybrid DFT: A Comprehensive Analysis of the Basis Set Convergence on the GMTKN55 Database
Source: J Chem Theory Comput. 2022 Sep 13;18(10):5978–91. doi: 10.1021/acs.jctc.2c00426 (PMC9558368; doi:10.1021/acs.jctc.2c00426)
Supplement: Supplementary file 2 — ct2c00426_si_002.zip [file ct2c00426_si_002.zip › statistics/B2GPPLYP-D3BJ/B2GPPLYP-F12-D3BJ/stat_with_respect_GMT_REF/B2GPPLYP-F12-D3BJ_VTZ-F12.txt]

subset       subs.name  Nsys Nskip         MAD         MSD        RSMD       MARef  dWTMAD2  5MAD/4RMSD
********************************
    1 ACONF              15    0       0.104       0.104       0.118       1.833    0.0324  1.0970
    2 ADIM6               6    0       0.478      -0.478       0.505       3.358    0.0325  1.1821
    3 AHB21              21    0       0.440      -0.424       0.585      22.486    0.0157  0.9405
    4 AL2X6               6    0       0.705      -0.465       0.738      35.883    0.0045  1.1952
    5 ALK8                8    0       1.424       1.356       2.075      62.601    0.0069  0.8574
    6 ALKBDE10            8    2       2.941       1.328       3.814      99.150    0.0090  0.9639
    7 AMINO20X4          80    0       0.117       0.016       0.164       2.439    0.1461  0.8919
    8 BH76RC             30    0       0.656       0.120       1.014      21.392    0.0351  0.8085
    9 BH76               76    0       0.834      -0.407       1.044      18.614    0.1297  0.9983
   10 BHDIV10            10    0       1.430      -0.421       1.838      45.333    0.0120  0.9724
   11 BHPERI             26    0       1.513      -1.498       1.669      20.873    0.0718  1.1330
   12 BHROT27            27    0       0.304       0.301       0.435       6.273    0.0498  0.8726
   13 BSR36              36    0       1.190      -1.190       1.262      16.197    0.1007  1.1786
   14 BUT14DIOL          64    0       0.089       0.088       0.113       2.800    0.0775  0.9831
   15 C60ISO              0    9         NaN         NaN         NaN         NaN       NaN     NaN
   16 CARBHB12           12    0       0.521       0.515       0.686       6.036    0.0395  0.9490
   17 CDIE20             20    0       0.655       0.655       0.700       4.055    0.1230  1.1693
   18 CHB6                4    2       1.802      -1.802       1.874      30.745    0.0089  1.2016
   19 DARC               14    0       2.437       2.437       2.693      32.471    0.0400  1.1309
   20 DC13               13    0       3.722       1.201       4.864      54.978    0.0335  0.9566
   21 DIPCS10            10    0       2.767      -2.027       3.743     654.260    0.0016  0.9241
   22 FH51               51    0       1.125      -0.182       1.605      31.011    0.0705  0.8757
   23 G21EA              25    0       1.256      -0.356       1.498      33.624    0.0356  1.0484
   24 G21IP              36    0       1.836       0.095       2.393     257.610    0.0098  0.9588
   25 G2RC               25    0       1.573      -0.628       2.003      51.263    0.0292  0.9820
   26 HAL59              59    0       0.490       0.480       0.698       4.592    0.2400  0.8780
   27 HEAVY28            28    0       0.238       0.229       0.291       1.241    0.2043  1.0196
   28 HEAVYSB11          11    0       1.031       0.650       1.342      58.023    0.0074  0.9606
   29 ICONF              17    0       0.165       0.042       0.223       3.266    0.0326  0.9215
   30 IDISP               6    0       1.256       0.998       1.687      14.223    0.0202  0.9301
   31 IL16               16    0       0.517       0.517       0.563     109.045    0.0029  1.1497
   32 INV24              24    0       0.763       0.050       1.071      31.846    0.0219  0.8906
   33 ISO34              34    0       0.709       0.234       1.302      14.570    0.0631  0.6808
   34 ISOL24             24    0       2.673      -0.414       3.760      21.919    0.1115  0.8886
   35 MB16-43            43    0       9.518      -6.893      13.081     468.394    0.0333  0.9095
   36 MCONF              51    0       0.151       0.081       0.179       4.971    0.0590  1.0559
   37 NBPRC              12    0       1.003       0.482       1.412      27.708    0.0165  0.8881
   38 PA26               26    0       0.933       0.558       1.605     189.054    0.0049  0.7264
   39 PAREL              20    0       0.545       0.225       0.873       4.630    0.0897  0.7814
   40 PCONF21            18    0       0.337       0.121       0.406       1.622    0.1426  1.0391
   41 PNICO23            23    0       0.253       0.233       0.362       4.273    0.0519  0.8742
   42 PX13               13    0       1.618      -1.618       1.703      33.362    0.0240  1.1879
   43 RC21               21    0       1.444      -0.517       1.667      35.699    0.0324  1.0827
   44 RG18               18    0       0.075      -0.061       0.100       0.580    0.0882  0.9370
   45 RSE43              43    0       0.420      -0.339       0.591       7.602    0.0905  0.8883
   46 S22                22    0       0.157       0.061       0.210       7.302    0.0181  0.9357
   47 S66                66    0       0.218      -0.026       0.276       5.467    0.1005  0.9884
   48 SCONF              17    0       0.063      -0.009       0.107       4.600    0.0089  0.7379
   49 SIE4X4             16    0       6.244       6.244       6.943      33.725    0.1129  1.1241
   50 TAUT15             15    0       0.578       0.078       0.718       3.046    0.1085  1.0062
   51 UPU23              23    0       0.444       0.285       0.545       5.723    0.0680  1.0200
   52 W4-11             140    0       2.720       2.006       3.443     306.914    0.0473  0.9877
   53 WATER27            27    0       1.784       1.663       2.379      81.174    0.0226  0.9373
   54 WCPT18             18    0       1.113      -0.850       1.386      34.988    0.0218  1.0037
   55 YBDE18             18    0       1.301       0.756       1.626      49.276    0.0181  0.9999
    0 TOTAL_UNWEIGHTED 1492   13       1.284       0.068       2.870      71.827    0.0179

CALCULATION OF WTMAD2:

  WTMAD2=   2.97872706519187       Ndata=        1492  Skipped:          13
