# Supplementary material for: Explicitly Correlated Double-Hybrid DFT: A Comprehensive Analysis of the Basis Set Convergence on the GMTKN55 Database
Source: J Chem Theory Comput. 2022 Sep 13;18(10):5978–91. doi: 10.1021/acs.jctc.2c00426 (PMC9558368; doi:10.1021/acs.jctc.2c00426)
Supplement: Supplementary file 2 — ct2c00426_si_002.zip [file ct2c00426_si_002.zip › statistics/B2GPPLYP-D3BJ/B2GPPLYP-F12-D3BJ/stat_with_respect_GMT_REF/B2GPPLYP-F12-D3BJ_VTQZ-F12_star.txt]

subset       subs.name  Nsys Nskip         MAD         MSD        RSMD       MARef  dWTMAD2  5MAD/4RMSD
********************************
    1 ACONF              15    0       0.109       0.109       0.125       1.833    0.0340  1.0920
    2 ADIM6               6    0       0.516      -0.516       0.550       3.358    0.0352  1.1728
    3 AHB21              21    0       0.326      -0.271       0.467      22.486    0.0116  0.8737
    4 AL2X6               6    0       0.727      -0.498       0.763      35.883    0.0046  1.1901
    5 ALK8                8    0       1.517       1.183       2.065      62.601    0.0074  0.9184
    6 ALKBDE10            8    2       2.926       1.448       3.808      99.150    0.0090  0.9606
    7 AMINO20X4          80    0       0.121       0.015       0.169       2.439    0.1513  0.8977
    8 BH76RC             30    0       0.684       0.119       1.028      21.392    0.0366  0.8311
    9 BH76               76    0       0.815      -0.386       1.036      18.614    0.1269  0.9837
   10 BHDIV10            10    0       1.427      -0.392       1.836      45.333    0.0120  0.9713
   11 BHPERI             26    0       1.466      -1.441       1.624      20.873    0.0696  1.1283
   12 BHROT27            27    0       0.317       0.314       0.459       6.273    0.0520  0.8637
   13 BSR36              36    0       1.248      -1.248       1.327      16.197    0.1057  1.1750
   14 BUT14DIOL          64    0       0.079       0.076       0.106       2.800    0.0687  0.9309
   15 C60ISO              0    9         NaN         NaN         NaN         NaN       NaN     NaN
   16 CARBHB12           12    0       0.512       0.499       0.678       6.036    0.0388  0.9437
   17 CDIE20             20    0       0.669       0.669       0.716       4.055    0.1258  1.1682
   18 CHB6                4    2       2.292      -2.292       2.347      30.745    0.0114  1.2204
   19 DARC               14    0       2.599       2.599       2.847      32.471    0.0427  1.1412
   20 DC13               13    0       3.842       1.104       4.987      54.978    0.0346  0.9629
   21 DIPCS10            10    0       2.534      -2.020       3.545     654.260    0.0015  0.8936
   22 FH51               51    0       1.152      -0.161       1.635      31.011    0.0722  0.8809
   23 G21EA              25    0       1.144       0.090       1.427      33.624    0.0324  1.0014
   24 G21IP              36    0       1.858       0.193       2.410     257.610    0.0099  0.9637
   25 G2RC               25    0       1.581      -0.600       2.000      51.263    0.0294  0.9878
   26 HAL59              59    0       0.485       0.473       0.694       4.592    0.2374  0.8732
   27 HEAVY28            28    0       0.243       0.234       0.297       1.241    0.2092  1.0239
   28 HEAVYSB11          11    0       1.077       0.747       1.400      58.023    0.0078  0.9623
   29 ICONF              17    0       0.169       0.039       0.227       3.266    0.0336  0.9333
   30 IDISP               6    0       1.329       1.038       1.848      14.223    0.0214  0.8990
   31 IL16               16    0       0.712       0.712       0.754     109.045    0.0040  1.1807
   32 INV24              24    0       0.760      -0.001       1.052      31.846    0.0218  0.9025
   33 ISO34              34    0       0.728       0.243       1.325      14.570    0.0648  0.6870
   34 ISOL24             24    0       2.712      -0.431       3.815      21.919    0.1132  0.8886
   35 MB16-43            43    0       9.445      -6.779      13.119     468.394    0.0331  0.8999
   36 MCONF              51    0       0.129       0.052       0.157       4.971    0.0506  1.0319
   37 NBPRC              12    0       1.030       0.493       1.453      27.708    0.0170  0.8856
   38 PA26               26    0       0.934       0.519       1.592     189.054    0.0049  0.7331
   39 PAREL              20    0       0.553       0.223       0.883       4.630    0.0911  0.7836
   40 PCONF21            18    0       0.346       0.128       0.423       1.622    0.1463  1.0209
   41 PNICO23            23    0       0.256       0.232       0.369       4.273    0.0524  0.8658
   42 PX13               13    0       1.571      -1.571       1.657      33.362    0.0233  1.1854
   43 RC21               21    0       1.461      -0.552       1.688      35.699    0.0328  1.0822
   44 RG18               18    0       0.087      -0.075       0.123       0.580    0.1030  0.8871
   45 RSE43              43    0       0.426      -0.349       0.604       7.602    0.0918  0.8809
   46 S22                22    0       0.163       0.004       0.206       7.302    0.0187  0.9894
   47 S66                66    0       0.235      -0.069       0.290       5.467    0.1082  1.0141
   48 SCONF              17    0       0.066      -0.018       0.103       4.600    0.0093  0.8053
   49 SIE4X4             16    0       6.238       6.238       6.938      33.725    0.1128  1.1239
   50 TAUT15             15    0       0.585       0.066       0.736       3.046    0.1098  0.9937
   51 UPU23              23    0       0.444       0.285       0.545       5.723    0.0681  1.0200
   52 W4-11             140    0       2.849       2.140       3.580     306.914    0.0495  0.9949
   53 WATER27            26    1       1.312       1.060       1.740      76.231    0.0171  0.9425
   54 WCPT18             18    0       1.078      -0.808       1.335      34.988    0.0211  1.0096
   55 YBDE18             18    0       1.322       0.757       1.659      49.276    0.0184  0.9963
    0 TOTAL_UNWEIGHTED 1491   14       1.291       0.082       2.888      71.735    0.0180

CALCULATION OF WTMAD2:

  WTMAD2=   3.01586521791773       Ndata=        1491  Skipped:          14
