# Supplementary material for: Explicitly Correlated Double-Hybrid DFT: A Comprehensive Analysis of the Basis Set Convergence on the GMTKN55 Database
Source: J Chem Theory Comput. 2022 Sep 13;18(10):5978–91. doi: 10.1021/acs.jctc.2c00426 (PMC9558368; doi:10.1021/acs.jctc.2c00426)
Supplement: Supplementary file 2 — ct2c00426_si_002.zip [file ct2c00426_si_002.zip › statistics/B2GPPLYP-D3BJ/B2GPPLYP-F12-D3BJ/stat_with_respect_GMT_REF/B2GPPLYP-F12-D3BJ_VQZ-F12_star.txt]

subset       subs.name  Nsys Nskip         MAD         MSD        RSMD       MARef  dWTMAD2  5MAD/4RMSD
********************************
    1 ACONF              15    0       0.109       0.109       0.125       1.833    0.0341  1.0922
    2 ADIM6               6    0       0.516      -0.516       0.550       3.358    0.0352  1.1733
    3 AHB21              21    0       0.332      -0.282       0.474      22.486    0.0118  0.8746
    4 AL2X6               6    0       0.727      -0.495       0.763      35.883    0.0046  1.1908
    5 ALK8                8    0       1.488       1.223       2.053      62.601    0.0072  0.9062
    6 ALKBDE10            8    2       2.924       1.413       3.802      99.150    0.0090  0.9615
    7 AMINO20X4          80    0       0.121       0.015       0.168       2.439    0.1508  0.8963
    8 BH76RC             30    0       0.682       0.121       1.027      21.392    0.0365  0.8307
    9 BH76               76    0       0.816      -0.388       1.037      18.614    0.1271  0.9846
   10 BHDIV10            10    0       1.427      -0.396       1.837      45.333    0.0120  0.9709
   11 BHPERI             26    0       1.471      -1.448       1.629      20.873    0.0699  1.1286
   12 BHROT27            27    0       0.316       0.313       0.456       6.273    0.0518  0.8656
   13 BSR36              36    0       1.236      -1.236       1.314      16.197    0.1047  1.1759
   14 BUT14DIOL          64    0       0.079       0.076       0.106       2.800    0.0692  0.9328
   15 C60ISO              0    9         NaN         NaN         NaN         NaN       NaN     NaN
   16 CARBHB12           12    0       0.512       0.500       0.677       6.036    0.0388  0.9448
   17 CDIE20             20    0       0.667       0.667       0.714       4.055    0.1254  1.1682
   18 CHB6                4    2       2.147      -2.147       2.194      30.745    0.0106  1.2231
   19 DARC               14    0       2.571       2.571       2.821      32.471    0.0423  1.1389
   20 DC13               13    0       3.824       1.119       4.970      54.978    0.0345  0.9618
   21 DIPCS10            10    0       2.588      -2.019       3.585     654.260    0.0015  0.9021
   22 FH51               51    0       1.149      -0.167       1.631      31.011    0.0720  0.8801
   23 G21EA              25    0       1.142       0.053       1.424      33.624    0.0324  1.0026
   24 G21IP              36    0       1.855       0.167       2.407     257.610    0.0099  0.9635
   25 G2RC               25    0       1.583      -0.607       2.005      51.263    0.0294  0.9868
   26 HAL59              59    0       0.482       0.470       0.690       4.592    0.2358  0.8726
   27 HEAVY28            28    0       0.241       0.232       0.294       1.241    0.2069  1.0221
   28 HEAVYSB11          11    0       1.063       0.723       1.385      58.023    0.0077  0.9598
   29 ICONF              17    0       0.169       0.039       0.227       3.266    0.0335  0.9317
   30 IDISP               6    0       1.317       1.028       1.822      14.223    0.0212  0.9036
   31 IL16               16    0       0.698       0.698       0.740     109.045    0.0039  1.1796
   32 INV24              24    0       0.763       0.014       1.062      31.846    0.0219  0.8981
   33 ISO34              34    0       0.726       0.243       1.322      14.570    0.0646  0.6862
   34 ISOL24             24    0       2.708      -0.427       3.809      21.919    0.1130  0.8886
   35 MB16-43            43    0       9.468      -6.811      13.112     468.394    0.0331  0.9026
   36 MCONF              51    0       0.132       0.056       0.159       4.971    0.0515  1.0337
   37 NBPRC              12    0       1.025       0.494       1.447      27.708    0.0169  0.8855
   38 PA26               26    0       0.935       0.538       1.598     189.054    0.0049  0.7316
   39 PAREL              20    0       0.553       0.223       0.882       4.630    0.0910  0.7840
   40 PCONF21            18    0       0.346       0.126       0.423       1.622    0.1464  1.0229
   41 PNICO23            23    0       0.253       0.229       0.365       4.273    0.0519  0.8658
   42 PX13               13    0       1.572      -1.572       1.658      33.362    0.0234  1.1853
   43 RC21               21    0       1.459      -0.547       1.686      35.699    0.0327  1.0820
   44 RG18               18    0       0.084      -0.071       0.118       0.580    0.0995  0.8923
   45 RSE43              43    0       0.426      -0.348       0.603       7.602    0.0918  0.8822
   46 S22                22    0       0.162       0.010       0.206       7.302    0.0187  0.9860
   47 S66                66    0       0.234      -0.064       0.289       5.467    0.1075  1.0110
   48 SCONF              17    0       0.066      -0.017       0.103       4.600    0.0093  0.8031
   49 SIE4X4             16    0       6.236       6.236       6.935      33.725    0.1128  1.1239
   50 TAUT15             15    0       0.584       0.069       0.733       3.046    0.1096  0.9953
   51 UPU23              23    0       0.444       0.285       0.545       5.723    0.0681  1.0200
   52 W4-11             140    0       2.822       2.103       3.548     306.914    0.0491  0.9943
   53 WATER27            26    1       1.335       1.098       1.776      76.231    0.0174  0.9391
   54 WCPT18             18    0       1.080      -0.806       1.338      34.988    0.0212  1.0090
   55 YBDE18             18    0       1.319       0.760       1.652      49.276    0.0184  0.9978
    0 TOTAL_UNWEIGHTED 1491   14       1.288       0.077       2.883      71.735    0.0180

CALCULATION OF WTMAD2:

  WTMAD2=   3.00432807421604       Ndata=        1491  Skipped:          14
