# Supplementary material for: Explicitly Correlated Double-Hybrid DFT: A Comprehensive Analysis of the Basis Set Convergence on the GMTKN55 Database
Source: J Chem Theory Comput. 2022 Sep 13;18(10):5978–91. doi: 10.1021/acs.jctc.2c00426 (PMC9558368; doi:10.1021/acs.jctc.2c00426)
Supplement: Supplementary file 2 — ct2c00426_si_002.zip [file ct2c00426_si_002.zip › statistics/B2GPPLYP-D3BJ/B2GPPLYP-F12-D3BJ/stat_with_respect_CBS_REF_excluding_HEAVY28_RG18_HAL59/B2GPPLYP-F12-D3BJ_AVDZ-F12.txt]

subset       subs.name  Nsys Nskip         MAD         MSD        RSMD       MARef  dWTMAD2  5MAD/4RMSD
********************************
    1 ACONF              15    0       0.018       0.017       0.020       1.942    0.0056  1.0821
    2 ADIM6               6    0       0.024       0.024       0.027       2.842    0.0021  1.1270
    3 AHB21              21    0       0.047      -0.034       0.064      22.757    0.0018  0.9203
    4 AL2X6               6    0       0.069      -0.020       0.099      35.386    0.0005  0.8801
    5 ALK8                8    0       0.226       0.209       0.454      63.784    0.0012  0.6225
    6 ALKBDE10            6    2       0.460      -0.460       0.467     114.468    0.0010  1.2322
    7 AMINO20X4          80    0       0.022      -0.008       0.029       2.458    0.0297  0.9639
    8 BH76RC             30    0       0.156       0.041       0.186      21.241    0.0091  1.0498
    9 BH76               76    0       0.118      -0.051       0.157      18.268    0.0202  0.9390
   10 BHDIV10            10    0       0.083      -0.046       0.105      44.942    0.0008  0.9903
   11 BHPERI             26    0       0.102       0.072       0.118      19.484    0.0056  1.0868
   12 BHROT27            27    0       0.029      -0.006       0.037       6.587    0.0048  0.9633
   13 BSR36              36    0       0.150      -0.150       0.183      14.949    0.0148  1.0234
   14 BUT14DIOL          64    0       0.013       0.013       0.015       2.875    0.0116  1.0880
   15 C60ISO              0    9         NaN         NaN         NaN         NaN       NaN     NaN
   16 CARBHB12           12    0       0.039       0.039       0.048       6.535    0.0030  1.0122
   17 CDIE20             20    0       0.036      -0.033       0.041       4.307    0.0068  1.0880
   18 CHB6                4    0       0.875       0.875       1.255      33.037    0.0044  0.8715
   19 DARC               14    0       0.236       0.236       0.239      29.872    0.0045  1.2346
   20 DC13               13    0       0.745       0.671       1.430      55.121    0.0072  0.6509
   21 DIPCS10            10    0       0.363      -0.363       0.383     652.240    0.0002  1.1844
   22 FH51               51    0       0.091      -0.010       0.151      31.291    0.0061  0.7539
   23 G21EA              25    0       0.400      -0.369       0.434      33.697    0.0122  1.1510
   24 G21IP              36    0       0.317      -0.317       0.359     257.803    0.0018  1.1009
   25 G2RC               25    0       0.259       0.016       0.403      51.864    0.0051  0.8051
   26 HAL59               0   59         NaN         NaN         NaN         NaN       NaN     NaN
   27 HEAVY28             0   28         NaN         NaN         NaN         NaN       NaN     NaN
   28 HEAVYSB11          11    0       0.486      -0.486       0.567      58.770    0.0037  1.0719
   29 ICONF              17    0       0.037       0.009       0.051       3.305    0.0078  0.9145
   30 IDISP               6    0       0.091      -0.050       0.105      13.880    0.0016  1.0885
   31 IL16               16    0       0.050      -0.050       0.059     108.333    0.0003  1.0510
   32 INV24              24    0       0.071       0.050       0.095      31.845    0.0022  0.9270
   33 ISO34              34    0       0.060      -0.005       0.083      14.813    0.0057  0.9141
   34 ISOL24             24    0       0.122      -0.025       0.157      21.488    0.0056  0.9693
   35 MB16-43            43    0       1.682      -1.521       1.883     462.680    0.0064  1.1164
   36 MCONF              51    0       0.017       0.010       0.020       5.023    0.0070  1.0216
   37 NBPRC              12    0       0.110      -0.019       0.140      27.061    0.0020  0.9839
   38 PA26               26    0       0.121      -0.027       0.134     189.573    0.0007  1.1219
   39 PAREL              20    0       0.053      -0.016       0.105       4.853    0.0089  0.6241
   40 PCONF21            18    0       0.046      -0.033       0.053       1.766    0.0195  1.0857
   41 PNICO23            23    0       0.020       0.015       0.036       4.505    0.0041  0.6804
   42 PX13               13    0       0.164      -0.164       0.173      31.791    0.0028  1.1858
   43 RC21               21    0       0.144      -0.113       0.197      35.276    0.0035  0.9116
   44 RG18                0   18         NaN         NaN         NaN         NaN       NaN     NaN
   45 RSE43              43    0       0.055       0.054       0.062       7.891    0.0122  1.0950
   46 S22                22    0       0.029       0.023       0.036       7.306    0.0036  1.0024
   47 S66                66    0       0.019       0.017       0.023       5.398    0.0097  1.0446
   48 SCONF              17    0       0.018       0.004       0.025       4.582    0.0028  0.9084
   49 SIE4X4             16    0       0.073      -0.070       0.087      39.963    0.0012  1.0501
   50 TAUT15             15    0       0.099      -0.034       0.116       3.482    0.0176  1.0717
   51 UPU23              23    0       0.023       0.023       0.029       6.008    0.0036  0.9748
   52 W4-11             140    0       0.994      -0.994       1.151     309.055    0.0185  1.0797
   53 WATER27            26    0       0.369       0.359       0.490      77.291    0.0051  0.9412
   54 WCPT18             18    0       0.087      -0.032       0.097      34.180    0.0019  1.1197
   55 YBDE18             18    0       0.109      -0.035       0.131      50.032    0.0016  1.0448
    0 TOTAL_UNWEIGHTED 1384  116       0.250      -0.160       0.544      77.047    0.0032

CALCULATION OF WTMAD2:

  WTMAD2=  0.319395770099969       Ndata=        1384  Skipped:         116
