# Supplementary material for: Explicitly Correlated Double-Hybrid DFT: A Comprehensive Analysis of the Basis Set Convergence on the GMTKN55 Database
Source: J Chem Theory Comput. 2022 Sep 13;18(10):5978–91. doi: 10.1021/acs.jctc.2c00426 (PMC9558368; doi:10.1021/acs.jctc.2c00426)
Supplement: Supplementary file 2 — ct2c00426_si_002.zip [file ct2c00426_si_002.zip › statistics/B2GPPLYP-D3BJ/B2GPPLYP-F12-D3BJ/stat_with_respect_CBS_REF_excluding_HEAVY28_RG18_HAL59/B2GPPLYP-F12-D3BJ_VQZ-F12.txt]

subset       subs.name  Nsys Nskip         MAD         MSD        RSMD       MARef  dWTMAD2  5MAD/4RMSD
********************************
    1 ACONF              15    0       0.000       0.000       0.000       1.942    0.0001  0.9744
    2 ADIM6               6    0       0.001       0.000       0.001       2.842    0.0000  1.0503
    3 AHB21              21    0       0.103      -0.102       0.119      22.757    0.0039  1.0866
    4 AL2X6               6    0       0.003       0.003       0.004      35.386    0.0000  0.9946
    5 ALK8                8    0       0.044       0.041       0.098      63.784    0.0002  0.5570
    6 ALKBDE10            8    0       0.035      -0.035       0.039     100.597    0.0001  1.1068
    7 AMINO20X4          80    0       0.001       0.000       0.002       2.458    0.0020  0.9810
    8 BH76RC             30    0       0.026       0.001       0.045      21.241    0.0015  0.7309
    9 BH76               76    0       0.026      -0.018       0.047      18.268    0.0045  0.6942
   10 BHDIV10            10    0       0.005      -0.004       0.007      44.942    0.0000  0.9175
   11 BHPERI             26    0       0.007      -0.006       0.009      19.484    0.0004  1.0759
   12 BHROT27            27    0       0.003      -0.001       0.004       6.587    0.0005  0.8981
   13 BSR36              36    0       0.011       0.011       0.014      14.949    0.0011  1.0217
   14 BUT14DIOL          64    0       0.001       0.001       0.001       2.875    0.0008  1.0897
   15 C60ISO              0    9         NaN         NaN         NaN         NaN       NaN     NaN
   16 CARBHB12           12    0       0.003       0.001       0.004       6.535    0.0002  1.0699
   17 CDIE20             20    0       0.002      -0.002       0.002       4.307    0.0004  1.1177
   18 CHB6                4    0       0.145       0.145       0.201      33.037    0.0007  0.8972
   19 DARC               14    0       0.028      -0.028       0.029      29.872    0.0005  1.2243
   20 DC13               13    0       0.030       0.015       0.049      55.121    0.0003  0.7717
   21 DIPCS10            10    0       0.053       0.001       0.091     652.240    0.0000  0.7345
   22 FH51               51    0       0.009      -0.007       0.012      31.291    0.0006  0.8746
   23 G21EA              25    0       0.236      -0.236       0.252      33.697    0.0072  1.1683
   24 G21IP              36    0       0.029      -0.026       0.034     257.803    0.0002  1.0626
   25 G2RC               25    0       0.021      -0.007       0.028      51.864    0.0004  0.9079
   26 HAL59               0   59         NaN         NaN         NaN         NaN       NaN     NaN
   27 HEAVY28             0   28         NaN         NaN         NaN         NaN       NaN     NaN
   28 HEAVYSB11          11    0       0.024      -0.024       0.026      58.770    0.0002  1.1571
   29 ICONF              17    0       0.002       0.000       0.002       3.305    0.0003  1.0748
   30 IDISP               6    0       0.019      -0.010       0.029      13.880    0.0003  0.7918
   31 IL16               16    0       0.121      -0.121       0.138     108.333    0.0007  1.1000
   32 INV24              24    0       0.015       0.015       0.021      31.845    0.0005  0.9073
   33 ISO34              34    0       0.004      -0.001       0.006      14.813    0.0004  0.8426
   34 ISOL24             24    0       0.007       0.004       0.010      21.488    0.0003  0.8774
   35 MB16-43            43    0       0.064      -0.032       0.084     462.680    0.0002  0.9467
   36 MCONF              51    0       0.004       0.004       0.004       5.023    0.0016  1.1061
   37 NBPRC              12    0       0.009       0.001       0.011      27.061    0.0002  1.0127
   38 PA26               26    0       0.019       0.019       0.021     189.573    0.0001  1.1278
   39 PAREL              20    0       0.002       0.000       0.003       4.853    0.0003  0.9327
   40 PCONF21            18    0       0.003      -0.001       0.003       1.766    0.0011  1.1023
   41 PNICO23            23    0       0.004      -0.003       0.005       4.505    0.0008  0.9560
   42 PX13               13    0       0.004      -0.001       0.005      31.791    0.0001  1.1378
   43 RC21               21    0       0.007       0.005       0.009      35.276    0.0002  0.9592
   44 RG18                0   18         NaN         NaN         NaN         NaN       NaN     NaN
   45 RSE43              43    0       0.002       0.001       0.003       7.891    0.0005  0.9460
   46 S22                22    0       0.007       0.007       0.008       7.306    0.0009  1.0677
   47 S66                66    0       0.005       0.005       0.006       5.398    0.0025  1.0347
   48 SCONF              17    0       0.002       0.001       0.002       4.582    0.0003  1.1215
   49 SIE4X4             16    0       0.002      -0.002       0.003      39.963    0.0000  0.9664
   50 TAUT15             15    0       0.005       0.003       0.008       3.482    0.0009  0.7950
   51 UPU23              23    0       0.000      -0.000       0.000       6.008    0.0000  1.0599
   52 W4-11             140    0       0.038      -0.038       0.047     309.055    0.0007  1.0127
   53 WATER27            23    3       0.158       0.158       0.201      60.168    0.0025  0.9861
   54 WCPT18             18    0       0.006       0.001       0.007      34.180    0.0001  1.0287
   55 YBDE18             18    0       0.011       0.003       0.013      50.032    0.0002  1.0803
    0 TOTAL_UNWEIGHTED 1383  117       0.024      -0.010       0.057      76.736    0.0003

CALCULATION OF WTMAD2:

  WTMAD2=  4.161305206527173E-002  Ndata=        1383  Skipped:         117
