# Supplementary material for: Explicitly Correlated Double-Hybrid DFT: A Comprehensive Analysis of the Basis Set Convergence on the GMTKN55 Database
Source: J Chem Theory Comput. 2022 Sep 13;18(10):5978–91. doi: 10.1021/acs.jctc.2c00426 (PMC9558368; doi:10.1021/acs.jctc.2c00426)
Supplement: Supplementary file 2 — ct2c00426_si_002.zip [file ct2c00426_si_002.zip › statistics/B2GPPLYP-D3BJ/B2GPPLYP-F12-D3BJ/stat_with_respect_CBS_REF_excluding_HEAVY28_RG18_HAL59/B2GPPLYP-F12-D3BJ_VDZ-F12.txt]

subset       subs.name  Nsys Nskip         MAD         MSD        RSMD       MARef  dWTMAD2  5MAD/4RMSD
********************************
    1 ACONF              15    0       0.019       0.019       0.022       1.942    0.0061  1.1008
    2 ADIM6               6    0       0.074       0.074       0.083       2.842    0.0064  1.1163
    3 AHB21              21    0       0.179      -0.179       0.220      22.757    0.0068  1.0137
    4 AL2X6               6    0       0.077       0.077       0.091      35.386    0.0005  1.0517
    5 ALK8                8    0       0.267       0.252       0.477      63.784    0.0014  0.7008
    6 ALKBDE10            8    0       0.409      -0.409       0.506     100.597    0.0013  1.0105
    7 AMINO20X4          80    0       0.030      -0.007       0.037       2.458    0.0400  1.0130
    8 BH76RC             30    0       0.201       0.045       0.231      21.241    0.0116  1.0869
    9 BH76               76    0       0.141      -0.038       0.190      18.268    0.0241  0.9287
   10 BHDIV10            10    0       0.089      -0.055       0.107      44.942    0.0008  1.0424
   11 BHPERI             26    0       0.073       0.052       0.083      19.484    0.0040  1.1068
   12 BHROT27            27    0       0.040      -0.007       0.051       6.587    0.0067  0.9632
   13 BSR36              36    0       0.038      -0.005       0.055      14.949    0.0038  0.8740
   14 BUT14DIOL          64    0       0.013       0.013       0.015       2.875    0.0122  1.0880
   15 C60ISO              0    9         NaN         NaN         NaN         NaN       NaN     NaN
   16 CARBHB12           12    0       0.056       0.056       0.061       6.535    0.0042  1.1472
   17 CDIE20             20    0       0.055      -0.052       0.063       4.307    0.0105  1.1062
   18 CHB6                4    0       0.715       0.668       1.016      33.037    0.0036  0.8798
   19 DARC               14    0       0.103       0.103       0.110      29.872    0.0020  1.1715
   20 DC13               13    0       0.653       0.585       1.230      55.121    0.0063  0.6632
   21 DIPCS10            10    0       0.463      -0.463       0.493     652.240    0.0003  1.1735
   22 FH51               51    0       0.101      -0.016       0.148      31.291    0.0068  0.8561
   23 G21EA              25    0       0.836      -0.836       0.885      33.697    0.0254  1.1805
   24 G21IP              36    0       0.386      -0.386       0.429     257.803    0.0022  1.1234
   25 G2RC               25    0       0.251       0.041       0.361      51.864    0.0050  0.8695
   26 HAL59               0   59         NaN         NaN         NaN         NaN       NaN     NaN
   27 HEAVY28             0   28         NaN         NaN         NaN         NaN       NaN     NaN
   28 HEAVYSB11          11    0       0.493      -0.493       0.584      58.770    0.0038  1.0554
   29 ICONF              17    0       0.040       0.010       0.050       3.305    0.0084  1.0013
   30 IDISP               6    0       0.092      -0.050       0.154      13.880    0.0016  0.7449
   31 IL16               16    0       0.221      -0.221       0.249     108.333    0.0013  1.1126
   32 INV24              24    0       0.128       0.120       0.150      31.845    0.0040  1.0644
   33 ISO34              34    0       0.056      -0.011       0.077      14.813    0.0053  0.9087
   34 ISOL24             24    0       0.108      -0.020       0.146      21.488    0.0049  0.9203
   35 MB16-43            43    0       1.596      -1.432       1.817     462.680    0.0061  1.0980
   36 MCONF              51    0       0.035       0.029       0.041       5.023    0.0144  1.0618
   37 NBPRC              12    0       0.087      -0.020       0.111      27.061    0.0016  0.9767
   38 PA26               26    0       0.114       0.047       0.150     189.573    0.0006  0.9543
   39 PAREL              20    0       0.053      -0.017       0.101       4.853    0.0089  0.6523
   40 PCONF21            18    0       0.051      -0.027       0.056       1.766    0.0212  1.1266
   41 PNICO23            23    0       0.038       0.024       0.046       4.505    0.0079  1.0262
   42 PX13               13    0       0.181      -0.181       0.190      31.791    0.0030  1.1923
   43 RC21               21    0       0.128      -0.097       0.179      35.276    0.0031  0.8926
   44 RG18                0   18         NaN         NaN         NaN         NaN       NaN     NaN
   45 RSE43              43    0       0.055       0.050       0.062       7.891    0.0123  1.1067
   46 S22                22    0       0.070       0.070       0.080       7.306    0.0086  1.0929
   47 S66                66    0       0.063       0.063       0.067       5.398    0.0315  1.1706
   48 SCONF              17    0       0.011      -0.004       0.018       4.582    0.0016  0.7471
   49 SIE4X4             16    0       0.054      -0.047       0.079      39.963    0.0009  0.8584
   50 TAUT15             15    0       0.096      -0.011       0.121       3.482    0.0170  0.9913
   51 UPU23              23    0       0.000      -0.000       0.000       6.008    0.0000  1.0599
   52 W4-11             140    0       0.744      -0.743       0.913     309.055    0.0138  1.0184
   53 WATER27            26    0       0.904       0.896       1.154      77.291    0.0125  0.9798
   54 WCPT18             18    0       0.116      -0.046       0.130      34.180    0.0025  1.1124
   55 YBDE18             18    0       0.133      -0.007       0.167      50.032    0.0020  0.9996
    0 TOTAL_UNWEIGHTED 1386  114       0.248      -0.129       0.517      77.021    0.0032

CALCULATION OF WTMAD2:

  WTMAD2=  0.390968350951295       Ndata=        1386  Skipped:         114
