# Supplementary material for: Explicitly Correlated Double-Hybrid DFT: A Comprehensive Analysis of the Basis Set Convergence on the GMTKN55 Database
Source: J Chem Theory Comput. 2022 Sep 13;18(10):5978–91. doi: 10.1021/acs.jctc.2c00426 (PMC9558368; doi:10.1021/acs.jctc.2c00426)
Supplement: Supplementary file 2 — ct2c00426_si_002.zip [file ct2c00426_si_002.zip › statistics/B2GPPLYP-D3BJ/B2GPPLYP-F12-D3BJ/stat_with_respect_GMT_REF_excluding_HEAVY28_RG18_HAL59/B2GPPLYP-F12-D3BJ_VDZ-F12.txt]

subset       subs.name  Nsys Nskip         MAD         MSD        RSMD       MARef  dWTMAD2  5MAD/4RMSD
********************************
    1 ACONF              15    0       0.128       0.128       0.144       1.833    0.0430  1.1104
    2 ADIM6               6    0       0.442      -0.442       0.469       3.358    0.0324  1.1800
    3 AHB21              21    0       0.465      -0.449       0.611      22.486    0.0178  0.9524
    4 AL2X6               6    0       0.679      -0.421       0.710      35.883    0.0047  1.1953
    5 ALK8                8    0       1.452       1.434       2.164      62.601    0.0076  0.8391
    6 ALKBDE10            8    2       2.980       1.039       3.779      99.150    0.0099  0.9859
    7 AMINO20X4          80    0       0.121       0.008       0.169       2.439    0.1624  0.8915
    8 BH76RC             30    0       0.648       0.163       0.991      21.392    0.0372  0.8170
    9 BH76               76    0       0.857      -0.424       1.056      18.614    0.1435  1.0149
   10 BHDIV10            10    0       1.459      -0.447       1.858      45.333    0.0132  0.9815
   11 BHPERI             26    0       1.419      -1.390       1.588      20.873    0.0724  1.1170
   12 BHROT27            27    0       0.310       0.307       0.437       6.273    0.0547  0.8862
   13 BSR36              36    0       1.253      -1.253       1.346      16.197    0.1141  1.1629
   14 BUT14DIOL          64    0       0.090       0.089       0.117       2.800    0.0844  0.9600
   15 C60ISO              0    9         NaN         NaN         NaN         NaN       NaN     NaN
   16 CARBHB12           12    0       0.560       0.555       0.725       6.036    0.0456  0.9648
   17 CDIE20             20    0       0.617       0.617       0.659       4.055    0.1246  1.1688
   18 CHB6                4    2       1.624      -1.624       1.717      30.745    0.0087  1.1817
   19 DARC               14    0       2.702       2.702       2.930      32.471    0.0477  1.1526
   20 DC13               13    0       4.072       1.689       5.044      54.978    0.0395  1.0091
   21 DIPCS10            10    0       2.965      -2.483       3.835     654.260    0.0019  0.9662
   22 FH51               51    0       1.110      -0.177       1.584      31.011    0.0748  0.8759
   23 G21EA              25    0       1.434      -0.746       1.684      33.624    0.0437  1.0647
   24 G21IP              36    0       1.855      -0.193       2.395     257.610    0.0106  0.9682
   25 G2RC               25    0       1.558      -0.560       1.965      51.263    0.0311  0.9910
   26 HAL59               0   59         NaN         NaN         NaN         NaN       NaN     NaN
   27 HEAVY28             0   28         NaN         NaN         NaN         NaN       NaN     NaN
   28 HEAVYSB11          11    0       0.987       0.254       1.226      58.023    0.0077  1.0064
   29 ICONF              17    0       0.185       0.049       0.245       3.266    0.0395  0.9443
   30 IDISP               6    0       1.268       0.988       1.738      14.223    0.0219  0.9124
   31 IL16               16    0       0.490       0.490       0.539     109.045    0.0029  1.1363
   32 INV24              24    0       0.751       0.119       1.079      31.846    0.0232  0.8698
   33 ISO34              34    0       0.750       0.232       1.320      14.570    0.0718  0.7106
   34 ISOL24             24    0       2.719      -0.451       3.841      21.919    0.1220  0.8849
   35 MB16-43            43    0      10.525      -8.211      13.958     468.394    0.0396  0.9425
   36 MCONF              51    0       0.156       0.082       0.184       4.971    0.0654  1.0581
   37 NBPRC              12    0       1.095       0.473       1.470      27.708    0.0194  0.9313
   38 PA26               26    0       0.950       0.566       1.594     189.054    0.0054  0.7448
   39 PAREL              20    0       0.558       0.205       0.873       4.630    0.0988  0.7994
   40 PCONF21            18    0       0.364       0.101       0.429       1.622    0.1655  1.0605
   41 PNICO23            23    0       0.263       0.255       0.369       4.273    0.0581  0.8918
   42 PX13               13    0       1.752      -1.752       1.835      33.362    0.0280  1.1933
   43 RC21               21    0       1.443      -0.649       1.654      35.699    0.0348  1.0905
   44 RG18                0   18         NaN         NaN         NaN         NaN       NaN     NaN
   45 RSE43              43    0       0.392      -0.298       0.568       7.602    0.0908  0.8629
   46 S22                22    0       0.153       0.073       0.208       7.302    0.0188  0.9188
   47 S66                66    0       0.218      -0.006       0.275       5.467    0.1080  0.9936
   48 SCONF              17    0       0.068      -0.022       0.107       4.600    0.0103  0.7904
   49 SIE4X4             16    0       6.191       6.191       6.889      33.725    0.1204  1.1233
   50 TAUT15             15    0       0.585       0.055       0.714       3.046    0.1182  1.0257
   51 UPU23              23    0       0.444       0.285       0.545       5.723    0.0732  1.0200
   52 W4-11             140    0       2.302       1.397       2.988     306.914    0.0430  0.9630
   53 WATER27            27    0       2.222       2.117       2.928      81.174    0.0303  0.9486
   54 WCPT18             18    0       1.144      -0.853       1.413      34.988    0.0241  1.0121
   55 YBDE18             18    0       1.325       0.750       1.626      49.276    0.0198  1.0189
    0 TOTAL_UNWEIGHTED 1387  118       1.368      -0.060       3.063      77.037    0.0178

CALCULATION OF WTMAD2:

  WTMAD2=   2.68622096414592       Ndata=        1387  Skipped:         118
