# Supplementary material for: Explicitly Correlated Double-Hybrid DFT: A Comprehensive Analysis of the Basis Set Convergence on the GMTKN55 Database
Source: J Chem Theory Comput. 2022 Sep 13;18(10):5978–91. doi: 10.1021/acs.jctc.2c00426 (PMC9558368; doi:10.1021/acs.jctc.2c00426)
Supplement: Supplementary file 2 — ct2c00426_si_002.zip [file ct2c00426_si_002.zip › statistics/B2GPPLYP-D3BJ/B2GPPLYP-F12-D3BJ/stat_with_respect_GMT_REF_excluding_HEAVY28_RG18_HAL59/B2GPPLYP-F12-D3BJ_VDTZ-F12_star.txt]

subset       subs.name  Nsys Nskip         MAD         MSD        RSMD       MARef  dWTMAD2  5MAD/4RMSD
********************************
    1 ACONF              15    0       0.103       0.103       0.118       1.833    0.0346  1.0952
    2 ADIM6               6    0       0.477      -0.477       0.505       3.358    0.0349  1.1811
    3 AHB21              21    0       0.372      -0.345       0.522      22.486    0.0143  0.8925
    4 AL2X6               6    0       0.702      -0.449       0.736      35.883    0.0048  1.1923
    5 ALK8                8    0       1.429       1.335       2.062      62.601    0.0075  0.8663
    6 ALKBDE10            8    2       2.940       1.408       3.818      99.150    0.0097  0.9625
    7 AMINO20X4          80    0       0.117       0.017       0.163       2.439    0.1577  0.8975
    8 BH76RC             30    0       0.675       0.111       1.031      21.392    0.0388  0.8177
    9 BH76               76    0       0.834      -0.417       1.054      18.614    0.1395  0.9887
   10 BHDIV10            10    0       1.428      -0.435       1.840      45.333    0.0129  0.9706
   11 BHPERI             26    0       1.554      -1.544       1.708      20.873    0.0793  1.1375
   12 BHROT27            27    0       0.303       0.301       0.435       6.273    0.0535  0.8706
   13 BSR36              36    0       1.173      -1.173       1.245      16.197    0.1068  1.1779
   14 BUT14DIOL          64    0       0.090       0.089       0.113       2.800    0.0843  0.9946
   15 C60ISO              0    9         NaN         NaN         NaN         NaN       NaN     NaN
   16 CARBHB12           12    0       0.520       0.513       0.687       6.036    0.0423  0.9456
   17 CDIE20             20    0       0.655       0.655       0.699       4.055    0.1323  1.1701
   18 CHB6                4    2       1.899      -1.899       1.978      30.745    0.0101  1.2000
   19 DARC               14    0       2.384       2.384       2.643      32.471    0.0421  1.1277
   20 DC13               13    0       3.697       1.113       4.823      54.978    0.0358  0.9583
   21 DIPCS10            10    0       2.712      -1.855       3.737     654.260    0.0017  0.9072
   22 FH51               51    0       1.111      -0.178       1.588      31.011    0.0749  0.8742
   23 G21EA              25    0       1.141       0.043       1.417      33.624    0.0348  1.0062
   24 G21IP              36    0       1.859       0.197       2.416     257.610    0.0106  0.9621
   25 G2RC               25    0       1.585      -0.665       2.020      51.263    0.0317  0.9811
   26 HAL59               0   59         NaN         NaN         NaN         NaN       NaN     NaN
   27 HEAVY28             0   28         NaN         NaN         NaN         NaN       NaN     NaN
   28 HEAVYSB11          11    0       1.060       0.704       1.381      58.023    0.0082  0.9590
   29 ICONF              17    0       0.159       0.040       0.214       3.266    0.0338  0.9257
   30 IDISP               6    0       1.262       1.002       1.694      14.223    0.0218  0.9309
   31 IL16               16    0       0.636       0.636       0.681     109.045    0.0038  1.1681
   32 INV24              24    0       0.754       0.042       1.067      31.846    0.0233  0.8841
   33 ISO34              34    0       0.695       0.226       1.292      14.570    0.0664  0.6723
   34 ISOL24             24    0       2.656      -0.414       3.734      21.919    0.1192  0.8892
   35 MB16-43            43    0       9.396      -6.702      13.020     468.394    0.0353  0.9020
   36 MCONF              51    0       0.152       0.081       0.179       4.971    0.0640  1.0658
   37 NBPRC              12    0       1.006       0.475       1.405      27.708    0.0179  0.8949
   38 PA26               26    0       0.924       0.508       1.590     189.054    0.0052  0.7262
   39 PAREL              20    0       0.537       0.232       0.867       4.630    0.0950  0.7734
   40 PCONF21            18    0       0.329       0.125       0.399       1.622    0.1498  1.0315
   41 PNICO23            23    0       0.264       0.244       0.378       4.273    0.0582  0.8722
   42 PX13               13    0       1.633      -1.633       1.717      33.362    0.0261  1.1885
   43 RC21               21    0       1.438      -0.486       1.661      35.699    0.0347  1.0820
   44 RG18                0   18         NaN         NaN         NaN         NaN       NaN     NaN
   45 RSE43              43    0       0.417      -0.335       0.588       7.602    0.0967  0.8866
   46 S22                22    0       0.160       0.060       0.212       7.302    0.0197  0.9404
   47 S66                66    0       0.219      -0.027       0.277       5.467    0.1082  0.9858
   48 SCONF              17    0       0.063      -0.004       0.108       4.600    0.0095  0.7225
   49 SIE4X4             16    0       6.255       6.255       6.955      33.725    0.1216  1.1241
   50 TAUT15             15    0       0.573       0.094       0.721       3.046    0.1157  0.9940
   51 UPU23              23    0       0.444       0.285       0.545       5.723    0.0732  1.0200
   52 W4-11             140    0       2.792       2.110       3.529     306.914    0.0522  0.9889
   53 WATER27            27    0       1.703       1.551       2.301      81.174    0.0232  0.9252
   54 WCPT18             18    0       1.126      -0.878       1.403      34.988    0.0237  1.0035
   55 YBDE18             18    0       1.292       0.750       1.625      49.276    0.0193  0.9938
    0 TOTAL_UNWEIGHTED 1387  118       1.354       0.073       2.973      77.037    0.0176

CALCULATION OF WTMAD2:

  WTMAD2=   2.62091255118712       Ndata=        1387  Skipped:         118
