# Supplementary material for: Explicitly Correlated Double-Hybrid DFT: A Comprehensive Analysis of the Basis Set Convergence on the GMTKN55 Database
Source: J Chem Theory Comput. 2022 Sep 13;18(10):5978–91. doi: 10.1021/acs.jctc.2c00426 (PMC9558368; doi:10.1021/acs.jctc.2c00426)
Supplement: Supplementary file 2 — ct2c00426_si_002.zip [file ct2c00426_si_002.zip › statistics/B2GPPLYP-D3BJ/B2GPPLYP-F12-D3BJ/stat_with_respect_CBS_REF/B2GPPLYP-F12-D3BJ_VTQZ-F12.txt]

subset       subs.name  Nsys Nskip         MAD         MSD        RSMD       MARef  dWTMAD2  5MAD/4RMSD
********************************
    1 ACONF              15    0       0.000       0.000       0.000       1.942    0.0001  1.0448
    2 ADIM6               6    0       0.000       0.000       0.000       2.842    0.0000  1.2126
    3 AHB21              21    0       0.087      -0.086       0.100      22.757    0.0031  1.0928
    4 AL2X6               6    0       0.000       0.000       0.000      35.386    0.0000  1.1938
    5 ALK8                8    0       0.000      -0.000       0.000      63.784    0.0000  1.0030
    6 ALKBDE10            8    0       0.000       0.000       0.000     100.597    0.0000  1.1617
    7 AMINO20X4          80    0       0.000      -0.000       0.000       2.458    0.0003  1.0704
    8 BH76RC             30    0       0.020      -0.001       0.035      21.241    0.0011  0.7279
    9 BH76               76    0       0.025      -0.019       0.046      18.268    0.0040  0.6816
   10 BHDIV10            10    0       0.000      -0.000       0.000      44.942    0.0000  1.0866
   11 BHPERI             26    0       0.000      -0.000       0.000      19.484    0.0000  1.0944
   12 BHROT27            27    0       0.000      -0.000       0.000       6.587    0.0000  1.1085
   13 BSR36              36    0       0.000      -0.000       0.000      14.949    0.0000  1.1041
   14 BUT14DIOL          64    0       0.000       0.000       0.000       2.875    0.0002  1.0654
   15 C60ISO              0    9         NaN         NaN         NaN         NaN       NaN     NaN
   16 CARBHB12           12    0       0.000       0.000       0.000       6.535    0.0000  1.0733
   17 CDIE20             20    0       0.000      -0.000       0.000       4.307    0.0001  1.1204
   18 CHB6                4    0       0.000      -0.000       0.000      33.037    0.0000  1.0386
   19 DARC               14    0       0.000       0.000       0.000      29.872    0.0000  0.9718
   20 DC13               13    0       0.000      -0.000       0.000      55.121    0.0000  1.1289
   21 DIPCS10            10    0       0.000       0.000       0.000     652.240    0.0000  1.0270
   22 FH51               51    0       0.000      -0.000       0.000      31.291    0.0000  1.0737
   23 G21EA              25    0       0.160      -0.160       0.174      33.697    0.0045  1.1483
   24 G21IP              36    0       0.000       0.000       0.000     257.803    0.0000  1.0897
   25 G2RC               25    0       0.000      -0.000       0.000      51.864    0.0000  1.0867
   26 HAL59              59    0       0.000      -0.000       0.000       5.065    0.0001  1.0974
   27 HEAVY28            28    0       0.000      -0.000       0.000       1.476    0.0002  1.1209
   28 HEAVYSB11          11    0       0.000       0.000       0.000      58.770    0.0000  1.1245
   29 ICONF              17    0       0.000      -0.000       0.000       3.305    0.0001  1.1362
   30 IDISP               6    0       0.000      -0.000       0.000      13.880    0.0000  0.9726
   31 IL16               16    0       0.103      -0.103       0.116     108.333    0.0006  1.1125
   32 INV24              24    0       0.000       0.000       0.000      31.845    0.0000  1.1551
   33 ISO34              34    0       0.000      -0.000       0.000      14.813    0.0000  1.1095
   34 ISOL24             24    0       0.000      -0.000       0.000      21.488    0.0000  1.0959
   35 MB16-43            43    0       0.000      -0.000       0.000     462.680    0.0000  1.1311
   36 MCONF              51    0       0.000       0.000       0.000       5.023    0.0001  1.0413
   37 NBPRC              12    0       0.000       0.000       0.000      27.061    0.0000  1.0781
   38 PA26               26    0       0.000       0.000       0.000     189.573    0.0000  1.0820
   39 PAREL              20    0       0.000      -0.000       0.000       4.853    0.0000  1.0499
   40 PCONF21            18    0       0.000      -0.000       0.000       1.766    0.0001  1.0981
   41 PNICO23            23    0       0.000       0.000       0.000       4.505    0.0001  1.1159
   42 PX13               13    0       0.000      -0.000       0.000      31.791    0.0000  1.1264
   43 RC21               21    0       0.000       0.000       0.000      35.276    0.0000  1.0919
   44 RG18               18    0       0.016       0.007       0.031       0.505    0.0215  0.6459
   45 RSE43              43    0       0.000       0.000       0.000       7.891    0.0001  1.0833
   46 S22                22    0       0.000       0.000       0.000       7.306    0.0000  1.0714
   47 S66                66    0       0.000       0.000       0.000       5.398    0.0001  1.0811
   48 SCONF              17    0       0.000      -0.000       0.000       4.582    0.0000  1.0912
   49 SIE4X4             16    0       0.000       0.000       0.000      39.963    0.0000  1.0794
   50 TAUT15             15    0       0.000       0.000       0.000       3.482    0.0000  1.1104
   51 UPU23              23    0       0.000      -0.000       0.000       6.008    0.0000  1.0599
   52 W4-11             140    0       0.000      -0.000       0.000     309.055    0.0000  1.1070
   53 WATER27            23    3       0.127       0.127       0.162      60.168    0.0019  0.9802
   54 WCPT18             18    0       0.000      -0.000       0.000      34.180    0.0000  1.1002
   55 YBDE18             18    0       0.000       0.000       0.000      50.032    0.0000  1.0662
    0 TOTAL_UNWEIGHTED 1488   12       0.009      -0.004       0.037      71.555    0.0001

CALCULATION OF WTMAD2:

  WTMAD2=  3.840207060462032E-002  Ndata=        1488  Skipped:          12
