# Supplementary material for: Explicitly Correlated Double-Hybrid DFT: A Comprehensive Analysis of the Basis Set Convergence on the GMTKN55 Database
Source: J Chem Theory Comput. 2022 Sep 13;18(10):5978–91. doi: 10.1021/acs.jctc.2c00426 (PMC9558368; doi:10.1021/acs.jctc.2c00426)
Supplement: Supplementary file 2 — ct2c00426_si_002.zip [file ct2c00426_si_002.zip › statistics/B2GPPLYP-D3BJ/B2GPPLYP-F12-D3BJ/stat_with_respect_CBS_REF/B2GPPLYP-F12-D3BJ_VDTZ-F12.txt]

subset       subs.name  Nsys Nskip         MAD         MSD        RSMD       MARef  dWTMAD2  5MAD/4RMSD
********************************
    1 ACONF              15    0       0.006      -0.006       0.007       1.942    0.0018  1.0020
    2 ADIM6               6    0       0.039       0.039       0.047       2.842    0.0032  1.0443
    3 AHB21              21    0       0.151      -0.151       0.174      22.757    0.0053  1.0868
    4 AL2X6               6    0       0.048       0.048       0.058      35.386    0.0003  1.0526
    5 ALK8                8    0       0.158       0.152       0.336      63.784    0.0008  0.5868
    6 ALKBDE10            8    0       0.100      -0.039       0.110     100.597    0.0003  1.1401
    7 AMINO20X4          80    0       0.011       0.002       0.013       2.458    0.0136  1.0346
    8 BH76RC             30    0       0.049      -0.016       0.071      21.241    0.0026  0.8585
    9 BH76               76    0       0.058      -0.031       0.083      18.268    0.0093  0.8842
   10 BHDIV10            10    0       0.051      -0.043       0.062      44.942    0.0004  1.0354
   11 BHPERI             26    0       0.111      -0.103       0.119      19.484    0.0057  1.1720
   12 BHROT27            27    0       0.019      -0.013       0.025       6.587    0.0029  0.9125
   13 BSR36              36    0       0.075       0.075       0.086      14.949    0.0069  1.0916
   14 BUT14DIOL          64    0       0.014       0.014       0.015       2.875    0.0118  1.1464
   15 C60ISO              0    9         NaN         NaN         NaN         NaN       NaN     NaN
   16 CARBHB12           12    0       0.015       0.014       0.020       6.535    0.0010  0.9245
   17 CDIE20             20    0       0.015      -0.014       0.018       4.307    0.0027  1.0889
   18 CHB6                4    0       0.439       0.393       0.592      33.037    0.0020  0.9265
   19 DARC               14    0       0.215      -0.215       0.217      29.872    0.0038  1.2386
   20 DC13               13    0       0.244       0.009       0.288      55.121    0.0022  1.0592
   21 DIPCS10            10    0       0.225       0.165       0.548     652.240    0.0001  0.5137
   22 FH51               51    0       0.065      -0.017       0.085      31.291    0.0041  0.9638
   23 G21EA              25    0       0.292      -0.292       0.325      33.697    0.0083  1.1236
   24 G21IP              36    0       0.047       0.005       0.077     257.803    0.0003  0.7671
   25 G2RC               25    0       0.112      -0.065       0.147      51.864    0.0021  0.9487
   26 HAL59              59    0       0.021       0.020       0.029       5.065    0.0093  0.9063
   27 HEAVY28            28    0       0.010       0.008       0.013       1.476    0.0074  0.9974
   28 HEAVYSB11          11    0       0.048      -0.044       0.063      58.770    0.0003  0.9538
   29 ICONF              17    0       0.016       0.001       0.023       3.305    0.0031  0.8634
   30 IDISP               6    0       0.135      -0.036       0.187      13.880    0.0022  0.8992
   31 IL16               16    0       0.186      -0.186       0.193     108.333    0.0010  1.2016
   32 INV24              24    0       0.069       0.043       0.088      31.845    0.0020  0.9751
   33 ISO34              34    0       0.037      -0.017       0.054      14.813    0.0033  0.8665
   34 ISOL24             24    0       0.077       0.017       0.115      21.488    0.0033  0.8389
   35 MB16-43            43    0       0.268       0.077       0.341     462.680    0.0009  0.9809
   36 MCONF              51    0       0.033       0.029       0.038       5.023    0.0126  1.0852
   37 NBPRC              12    0       0.044      -0.018       0.062      27.061    0.0008  0.8925
   38 PA26               26    0       0.031      -0.011       0.039     189.573    0.0002  0.9740
   39 PAREL              20    0       0.019       0.010       0.035       4.853    0.0031  0.7028
   40 PCONF21            18    0       0.033      -0.003       0.039       1.766    0.0128  1.0514
   41 PNICO23            23    0       0.012       0.012       0.015       4.505    0.0024  1.0261
   42 PX13               13    0       0.064      -0.062       0.080      31.791    0.0010  1.0012
   43 RC21               21    0       0.079       0.066       0.089      35.276    0.0018  1.1093
   44 RG18               18    0       0.018       0.001       0.030       0.505    0.0247  0.7676
   45 RSE43              43    0       0.015       0.014       0.021       7.891    0.0032  0.9057
   46 S22                22    0       0.056       0.056       0.068       7.306    0.0064  1.0367
   47 S66                66    0       0.042       0.042       0.048       5.398    0.0194  1.0795
   48 SCONF              17    0       0.030       0.014       0.033       4.582    0.0042  1.1126
   49 SIE4X4             16    0       0.018       0.017       0.023      39.963    0.0003  0.9887
   50 TAUT15             15    0       0.032       0.028       0.041       3.482    0.0053  0.9791
   51 UPU23              23    0       0.000      -0.000       0.000       6.008    0.0000  1.0599
   52 W4-11             140    0       0.127      -0.031       0.173     309.055    0.0022  0.9122
   53 WATER27            26    0       0.434       0.430       0.563      77.291    0.0056  0.9635
   54 WCPT18             18    0       0.071      -0.070       0.081      34.180    0.0014  1.0885
   55 YBDE18             18    0       0.042      -0.007       0.049      50.032    0.0006  1.0746
    0 TOTAL_UNWEIGHTED 1491    9       0.075       0.001       0.149      71.831    0.0010

CALCULATION OF WTMAD2:

  WTMAD2=  0.231907917727134       Ndata=        1491  Skipped:           9
