# Supplementary material for: Explicitly Correlated Double-Hybrid DFT: A Comprehensive Analysis of the Basis Set Convergence on the GMTKN55 Database
Source: J Chem Theory Comput. 2022 Sep 13;18(10):5978–91. doi: 10.1021/acs.jctc.2c00426 (PMC9558368; doi:10.1021/acs.jctc.2c00426)
Supplement: Supplementary file 2 — ct2c00426_si_002.zip [file ct2c00426_si_002.zip › statistics/B2GPPLYP-D3BJ/B2GPPLYP-F12-D3BJ/stat_with_respect_CBS_REF/B2GPPLYP-F12-D3BJ_VTZ-F12.txt]

subset       subs.name  Nsys Nskip         MAD         MSD        RSMD       MARef  dWTMAD2  5MAD/4RMSD
********************************
    1 ACONF              15    0       0.005      -0.005       0.007       1.942    0.0016  0.9575
    2 ADIM6               6    0       0.038       0.038       0.047       2.842    0.0031  1.0225
    3 AHB21              21    0       0.154      -0.153       0.180      22.757    0.0054  1.0740
    4 AL2X6               6    0       0.034       0.033       0.040      35.386    0.0002  1.0537
    5 ALK8                8    0       0.192       0.173       0.377      63.784    0.0009  0.6385
    6 ALKBDE10            8    0       0.125      -0.120       0.163     100.597    0.0004  0.9563
    7 AMINO20X4          80    0       0.010       0.000       0.013       2.458    0.0125  0.9701
    8 BH76RC             30    0       0.063       0.001       0.092      21.241    0.0034  0.8583
    9 BH76               76    0       0.055      -0.021       0.081      18.268    0.0087  0.8492
   10 BHDIV10            10    0       0.031      -0.030       0.038      44.942    0.0003  1.0388
   11 BHPERI             26    0       0.062      -0.057       0.068      19.484    0.0032  1.1342
   12 BHROT27            27    0       0.020      -0.013       0.027       6.587    0.0031  0.9236
   13 BSR36              36    0       0.058       0.058       0.069      14.949    0.0053  1.0495
   14 BUT14DIOL          64    0       0.013       0.013       0.014       2.875    0.0108  1.1437
   15 C60ISO              0    9         NaN         NaN         NaN         NaN       NaN     NaN
   16 CARBHB12           12    0       0.018       0.016       0.023       6.535    0.0012  0.9640
   17 CDIE20             20    0       0.015      -0.014       0.017       4.307    0.0026  1.1078
   18 CHB6                4    0       0.520       0.490       0.716      33.037    0.0024  0.9068
   19 DARC               14    0       0.162      -0.162       0.164      29.872    0.0029  1.2374
   20 DC13               13    0       0.209       0.097       0.316      55.121    0.0019  0.8249
   21 DIPCS10            10    0       0.233      -0.007       0.384     652.240    0.0001  0.7604
   22 FH51               51    0       0.045      -0.021       0.061      31.291    0.0028  0.9258
   23 G21EA              25    0       0.446      -0.446       0.476      33.697    0.0126  1.1694
   24 G21IP              36    0       0.110      -0.098       0.126     257.803    0.0006  1.0948
   25 G2RC               25    0       0.080      -0.027       0.110      51.864    0.0015  0.9144
   26 HAL59              59    0       0.014       0.006       0.021       5.065    0.0061  0.8213
   27 HEAVY28            28    0       0.009      -0.005       0.011       1.476    0.0068  1.0717
   28 HEAVYSB11          11    0       0.097      -0.097       0.113      58.770    0.0007  1.0751
   29 ICONF              17    0       0.010       0.003       0.013       3.305    0.0019  0.9806
   30 IDISP               6    0       0.135      -0.040       0.191      13.880    0.0022  0.8799
   31 IL16               16    0       0.194      -0.194       0.210     108.333    0.0011  1.1566
   32 INV24              24    0       0.060       0.051       0.077      31.845    0.0017  0.9723
   33 ISO34              34    0       0.023      -0.009       0.033      14.813    0.0020  0.8680
   34 ISOL24             24    0       0.054       0.017       0.079      21.488    0.0023  0.8539
   35 MB16-43            43    0       0.290      -0.114       0.362     462.680    0.0010  1.0026
   36 MCONF              51    0       0.031       0.028       0.035       5.023    0.0118  1.0864
   37 NBPRC              12    0       0.040      -0.011       0.051      27.061    0.0007  0.9772
   38 PA26               26    0       0.043       0.039       0.054     189.573    0.0002  0.9944
   39 PAREL              20    0       0.015       0.002       0.023       4.853    0.0024  0.8495
   40 PCONF21            18    0       0.028      -0.007       0.036       1.766    0.0109  0.9804
   41 PNICO23            23    0       0.013       0.001       0.017       4.505    0.0024  0.9530
   42 PX13               13    0       0.047      -0.047       0.059      31.791    0.0007  0.9917
   43 RC21               21    0       0.042       0.035       0.051      35.276    0.0010  1.0240
   44 RG18               18    0       0.021       0.013       0.041       0.505    0.0288  0.6478
   45 RSE43              43    0       0.013       0.009       0.018       7.891    0.0026  0.8589
   46 S22                22    0       0.058       0.058       0.068       7.306    0.0066  1.0534
   47 S66                66    0       0.043       0.043       0.049       5.398    0.0202  1.1089
   48 SCONF              17    0       0.021       0.010       0.024       4.582    0.0030  1.1025
   49 SIE4X4             16    0       0.014       0.006       0.018      39.963    0.0002  1.0048
   50 TAUT15             15    0       0.026       0.013       0.033       3.482    0.0043  0.9899
   51 UPU23              23    0       0.000      -0.000       0.000       6.008    0.0000  1.0599
   52 W4-11             140    0       0.163      -0.135       0.218     309.055    0.0028  0.9348
   53 WATER27            26    0       0.478       0.476       0.618      77.291    0.0061  0.9660
   54 WCPT18             18    0       0.048      -0.043       0.058      34.180    0.0010  1.0329
   55 YBDE18             18    0       0.042      -0.001       0.052      50.032    0.0006  1.0224
    0 TOTAL_UNWEIGHTED 1491    9       0.080      -0.018       0.163      71.831    0.0011

CALCULATION OF WTMAD2:

  WTMAD2=  0.219681743528994       Ndata=        1491  Skipped:           9
