# Supplementary material for: Explicitly Correlated Double-Hybrid DFT: A Comprehensive Analysis of the Basis Set Convergence on the GMTKN55 Database
Source: J Chem Theory Comput. 2022 Sep 13;18(10):5978–91. doi: 10.1021/acs.jctc.2c00426 (PMC9558368; doi:10.1021/acs.jctc.2c00426)
Supplement: Supplementary file 3 — ct2c00426_si_003.zip [file ct2c00426_si_003.zip]

Archive with 2 entries (2 files):
- 1cpu cfd additional timings v3 ESI.xlsx
- __MACOSX/._1cpu cfd additional timings v3 ESI.xlsx
