# Supplementary material for: Explicitly Correlated Double-Hybrid DFT: A Comprehensive Analysis of the Basis Set Convergence on the GMTKN55 Database
Source: J Chem Theory Comput. 2022 Sep 13;18(10):5978–91. doi: 10.1021/acs.jctc.2c00426 (PMC9558368; doi:10.1021/acs.jctc.2c00426)
Supplement: Supplementary file 3 — ct2c00426_si_003.zip [file ct2c00426_si_003.zip › 1cpu cfd additional timings v3 ESI.xlsx]

## Sheet: Wall clock timing 1core
Relative to F12/VDZ-F12. White=1, blue=faster, red=slower
	PNO-F12 VDZ-F12	VDZ-F12	{T,Q}ZVPP	{T,Q}ZVPPD	V{T,Q}Z	haV{T,Q}Z	haV{Q,5}Z	AV{T,Q}Z	TZVPP	TZVPPD	QZVPP	QZVPPD	haVTZ	haVQZ	haV5Z	AVTZ	AVQZ	VTZ	VQZ	PNO-F12 VTZ-F12	VTZ-F12
(ethane)2	1.08451	1	1.3795	1.92166	1.744	2.01754	7.20093	3.69393	0.575245	0.749364	0.804253	1.1723	0.484915	1.53262	5.6683	0.818793	2.87514	0.505543	1.23846	3.54389	2.57243
(propane)2	1.05311	1	1.21719	1.83705	1.5309	2.19444	8.32524	4.14696	0.401399	0.590305	0.815792	1.24674	0.490055	1.70438	6.62086	0.853273	3.29369	0.371181	1.15972	3.60746	3.25814
(butane)2	0.82992	1	0.911923	1.46667	1.57796	1.8442	7.14903	3.46942	0.26451	0.426573	0.647413	1.0401	0.389205	1.455	5.69403	0.680207	2.78921	0.271816	1.30615	2.90561	3.50095
(pentane)2	0.63432	1	0.697608	1.1554	0.908519	1.48518	5.82549	2.77834	0.185226	0.31472	0.512382	0.840676	0.295188	1.18999	4.6355	0.530973	2.24737	0.190296	0.718222	2.23519	3.66959
(hexane)2	0.487154	1	0.572613	0.952609	0.730937	1.23335	4.93431	2.29974	0.13892	0.244843	0.433693	0.707766	0.236912	0.996437	3.93787	0.437416	1.86233	0.145122	0.585814	1.74053	3.86637
(heptane)2	0.383683	1	0.477461	0.813483	0.615424	1.05249	4.24307	1.96489	0.109027	0.201073	0.368434	0.61241	0.195926	0.856563	3.38651	0.368421	1.59647	0.115696	0.499727	1.38805	3.93472
(n-octane)2	0.283913	1	0.38326	0.661996	0.489402	0.848443	3.42987	1.57922	0.0829289	0.159234	0.300331	0.502762	0.157754	0.690689	2.73918	0.29199	1.28723	0.0883655	0.401037	1.0308	3.85132
(n-nonane)2	0.221288	1	0.323985	0.560429	0.413779	0.724626	2.957	1.34193	0.0677306	0.131521	0.256254	0.428907	0.132776	0.59185	2.36515	0.243385	1.09854	0.0723767	0.341402	0.804148	3.84958
(n-decane)2	0.17533	1	0.283118	0.492241	0.358479	0.630488	2.59625	1.15973	0.0565802	0.1129	0.226538	0.37934	0.115131	0.515357	2.08089	0.209595	0.950134	0.0612396	0.29724	0.637369	3.83474
(n-dodecane)2	0.114853	1	0.224466	0.393219	0.282419	0.494736	2.09294	0.917085	0.042487	0.0861837	0.181979	0.307035	0.0872546	0.407481	1.68546	0.160954	0.756131	0.0465381	0.235881	0.421453
Relative to PNO-F12. White=1, blue=faster, red=slower
	PNO-F12 VDZ-F12	VDZ-F12	{T,Q}ZVPP	{T,Q}ZVPPD	V{T,Q}Z	haV{T,Q}Z	haV{Q,5}Z	AV{T,Q}Z	TZVPP	TZVPPD	QZVPP	QZVPPD	haVTZ	haVQZ	haV5Z	AVTZ	AVQZ	VTZ	VQZ	PNO-F12 VTZ-F12	VTZ-F12
(ethane)2	1	0.922071	1.272	1.77191	1.60809	1.86032	6.63977	3.40607	0.530417	0.690967	0.741579	1.08095	0.447126	1.41319	5.22658	0.754986	2.65108	0.466147	1.14195	3.26772	2.37196
(propane)2	1	0.949571	1.15581	1.74441	1.4537	2.08377	7.90541	3.93783	0.381157	0.560537	0.774653	1.18387	0.465342	1.61843	6.28698	0.810244	3.12759	0.352463	1.10124	3.42554	3.09383
(butane)2	1	1.20494	1.09881	1.76725	1.90134	2.22214	8.61412	4.18042	0.318718	0.513993	0.780091	1.25325	0.468967	1.75318	6.86094	0.819606	3.36082	0.327521	1.57382	3.50107	4.21842
(pentane)2	1	1.57649	1.09977	1.82147	1.43227	2.34138	9.18384	4.38003	0.292007	0.496153	0.807767	1.32532	0.465362	1.87601	7.30783	0.837074	3.54296	0.300001	1.13227	3.52375	5.78508
(hexane)2	1	2.05274	1.17542	1.95546	1.50042	2.53174	10.1288	4.72076	0.285167	0.502598	0.890257	1.45286	0.486318	2.04542	8.08341	0.897899	3.82287	0.297898	1.20252	3.57285	7.93664
(heptane)2	1	2.60632	1.24441	2.12019	1.60399	2.74312	11.0588	5.12113	0.284159	0.52406	0.960256	1.59613	0.510644	2.23247	8.8263	0.960221	4.16091	0.301541	1.30245	3.6177	10.2551
(n-octane)2	1	3.5222	1.34992	2.33168	1.72377	2.98839	12.0807	5.56235	0.292092	0.560855	1.05783	1.77083	0.555642	2.43274	9.64795	1.02845	4.5339	0.311241	1.41253	3.63068	13.5651
(n-nonane)2	1	4.51899	1.46409	2.53257	1.86987	3.27458	13.3627	6.06417	0.306074	0.594344	1.15801	1.93823	0.600015	2.67456	10.6881	1.09986	4.96431	0.32707	1.5428	3.63394	17.3962
(n-decane)2	1	5.70352	1.61477	2.80751	2.04459	3.596	14.8078	6.61454	0.322707	0.64393	1.29206	2.16358	0.656653	2.93935	11.8684	1.19543	5.41911	0.349281	1.69531	3.63525	21.8715
(n-dodecane)2	1	8.70679	1.95438	3.42367	2.45896	4.30756	18.2228	7.98487	0.369925	0.750383	1.58445	2.67329	0.759708	3.54785	14.675	1.40139	6.58348	0.405198	2.05376	3.66951
	PNO-F12 VDZ-F12	VDZ-F12	{T,Q}ZVPP	{T,Q}ZVPPD	V{T,Q}Z	haV{T,Q}Z	haV{Q,5}Z	AV{T,Q}Z	TZVPP	TZVPPD	QZVPP	QZVPPD	haVTZ	haVQZ	haV5Z	AVTZ	AVQZ	VTZ	VQZ	PNO-F12 VTZ-F12	VTZ-F12
(ethane)2	119.34	110.04	151.8	211.46	191.91	222.01	792.39	406.48	63.3	82.46	88.5	129	53.36	168.65	623.74	90.1	316.38	55.63	136.28	389.97	283.07
(propane)2	316.09	300.15	365.34	551.39	459.5	658.66	2498.82	1244.71	120.48	177.18	244.86	374.21	147.09	511.57	1987.25	256.11	988.6	111.41	348.09	1082.78	977.93
(butane)2	653.18	787.04	717.72	1154.33	1241.92	1451.46	5626.57	2730.57	208.18	335.73	509.54	818.6	306.32	1145.14	4481.43	535.35	2195.22	213.93	1027.99	2286.83	2755.39
(pentane)2	1165.93	1838.08	1282.26	2123.71	1669.93	2729.88	10707.7	5106.81	340.46	578.48	941.8	1545.23	542.58	2187.3	8520.42	975.97	4130.84	349.78	1320.15	4108.45	6745
(hexane)2	1888.23	3876.04	2219.47	3692.35	2833.14	4780.51	19125.6	8913.89	538.46	949.02	1681.01	2743.33	918.28	3862.23	15263.3	1695.44	7218.45	562.5	2270.64	6746.36	14986.2
(heptane)2	2813.78	7333.6	3501.51	5965.76	4513.27	7718.53	31117	14409.7	799.56	1474.59	2701.95	4491.17	1436.84	6281.69	24835.3	2701.85	11707.9	848.47	3664.8	10179.4	28855.6
(n-octane)2	3991.89	14060.2	5388.73	9307.82	6881.11	11929.3	48224.8	22204.3	1166	2238.87	4222.73	7068.95	2218.06	9711.25	38513.6	4105.45	18098.8	1242.44	5638.67	14493.3	54150.6
(n-nonane)2	5429.21	24534.6	7948.83	13749.9	10151.9	17778.4	72548.6	32923.6	1661.74	3226.82	6287.09	10523	3257.61	14520.8	58027.9	5971.35	26952.3	1775.73	8376.16	19729.4	94447.6
(n-decane)2	7092.88	40454.4	11453.4	19913.3	14502.1	25506	105030	46916.1	2288.92	4567.32	9164.46	15346	4657.56	20848.5	84181.2	8479.04	38437.1	2477.41	12024.6	25784.4	155132
(n-dodecane)2	11337.5	98713.2	22157.8	38815.9	27878.5	48837	206601	90528.5	4194.03	8507.47	17963.8	30308.4	8613.19	40223.8	166377	15888.3	74640.2	4593.93	23284.5	41603	too big for /scratch
